# Supplementary material for: Source apportionment of micronutrients in the diets of Kilimanjaro,Tanzania and Counties of Western Kenya
Source: Sci Rep. 2019 Oct 8;9:14447. doi: 10.1038/s41598-019-51075-2 (PMC6783437; doi:10.1038/s41598-019-51075-2)
Supplement: Supplementary file 1 — Supplementary Dataset [file 41598_2019_51075_MOESM1_ESM.xlsx]

## Sheet: Title Page
Supplementary Information
Source apportionment of micronutrients in the diets of Kilimanjaro,Tanzania and Counties of Western Kenya
Michael J Watts, Daniel R S Middleton, Andrew L Marriott, Olivier S Humphrey, Elliott M Hamilton, Amanda Gardner, Martin Smith, Valerie A McCormack, Diana Menya, Michael O Munishi, Blandina T Mmbaga, and Odipo Osano
Supplementary Table 1: Data for all soil samples for both Tanzania and Kenya (chemical parameters and location).
Supplementary Table 2: Summary soil data for both Tanzania and Kenya by soil classification.
Supplementary Table 3: Crop composition data and paired soil data
Supplementary Table 4: Number of individual crop samples and summary by Food Group for each country.
Supplementary Table 5. Food item, fitted item (USDA-ARS, 2013), moisture content, 2008 and 2013 (Tanzania & Kenya) food supply data from FAO Food Balance Sheets.
Supplementary Table 6: Summary crop composition data by individual name for Tanzania.
Supplementary Table 7: Summary crop composition data by individual name for Kenya.
Supplementary Table 8: Summary crop composition data by Food Group for Tanzania.
Supplementary Table 9: Summary crop composition data by Food Group for Kenya.
Supplementary Table 10. TANZANIA - Food Balance Sheet - calculations for risk of deficiency.
Supplementary Table 11: KENYA - Food Balance Sheet - calculations for risk of deficiency.
Supplementary Table 12: Summary of drinking water composition for Tanzania and Kenya.
Supplementary Table 13: Summary of composition of drinking water by source Tanzania.
Supplementary Table 14: Summary of composition of drinking water by source for Kenya.
Supplementary Table 15: Descriptive statistics for composition of drinking water by source (Tanzania + Kenya data combined)

## Sheet: Supp. Table_1
Supplementary Table 1: Data for all soil samples for both Tanzania and Kenya (chemical parameters and location)
LIMS Code	LOCATION	LONG	LAT	ELEVATION	Village	District	Country	Organic Matter	Soil pH	Calcareous/	I	Li	Be	Na	Mg	Al	P	S	K	Ca	Ti	V	Cr	Mn	Fe	Co	Ni	Cu	Zn	Ga	As	Se	Rb	Sr	Y	Zr	Nb	Mo	Ag	Cd	Sn	Sb	Cs	Ba	La	Ce	Pr	Nd	Sm
	ID			(m)				(%LOI)		non-calc.	mg kg-1	mg kg-1	mg kg-1	mg kg-1	mg kg-1	mg kg-1	mg kg-1	mg kg-1	mg kg-1	mg kg-1	mg kg-1	mg kg-1	mg kg-1	mg kg-1	mg kg-1	mg kg-1	mg kg-1	mg kg-1	mg kg-1	mg kg-1	mg kg-1	mg kg-1	mg kg-1	mg kg-1	mg kg-1	mg kg-1	mg kg-1	mg kg-1	mg kg-1	mg kg-1	mg kg-1	mg kg-1	mg kg-1	mg kg-1	mg kg-1	mg kg-1	mg kg-1	mg kg-1	mg kg-1
13554-0001	TZ_SL_001	37.5375	-3.46925		Kaloleni	Kilimanjaro	Tanzania	5.2041	6.27	NON	3.01841	32.2493	4.67602	11141	22020.9	90431.5	3011.02	843.199	29276	56683.8	14501.5	178.799	15.18	1530.56	82467.4	21.0835	13.9234	22.2712	143.942	20.7618	1.1987	0.365626	97.6003	1531.84	34.9362	575.851	196.493	1.84994	0.171315	0.288831	2.47582	0.254069	1.04008	1293.17	150.274	259.131	27.5345	95.5698	15.0959
13554_0002	TZ_SL_002	37.1581	-3.34142		Kili, Boma Ngombe, Magadini	Kilimanjaro	Tanzania	6.23858	6.73	CALC		18.7542	2.8693	16414.4	24610.6	81817.7	4205.23	1261.37	25200	61510.6	16607.9	217.676	12.3491	1758.34	88578.6	26.8793	12.2652	37.3563	244.837	19.8875	1.31837	0.395851	77.5937	1268.34	33.6281	444.052	164.435	2.43383	0.125894	0.297467	2.57017	0.355544	0.79183	1192.79	123.338	232.709	24.5017	89.6085	14.425
13554_0003	TZ_SL_003	37.1942	-3.25167		Kili, Masama Mudio	Kilimanjaro	Tanzania	8.86487	6.75	CALC	17.255	25.7798	5.89655	6146.25	4684.31	162051	3141.3	422.188	6606.25	12904.1	19047	203.317	99.2692	2522.8	122515	45.1458	59.3903	144.142	341.619	40.3834	3.87924	0.573738	43.4177	465.97	53.621	1189.73	326.792	6.09037	0.282121	0.522411	6.92788	2.37546	1.59743	1040.76	202.072	376.5	39.5813	136.946	21.9038
13554_0004	TZ_SL_004	37.2023	-3.23118		Machame, Shara Kilimanjaro	Kilimanjaro	Tanzania	10.7111	5.56	NON	18.112	29.4488	4.66254	2492.21	3784.27	145835	6256.76	317.176	5928.68	9840.55	15044.1	149.576	63.021	4342.66	104721	30.8947	46.0951	349.242	372.24	39.5148	5.46645	1.21054	68.6822	272.787	99.1731	1732.57	442.749	7.28365	0.488523	0.584663	8.22294	0.768816	2.35036	1051.21	274.331	486.081	53.4533	188.908	30.7887
13554_0005	TZ_SL_005	37.085	-2.98882		Landrosse	Kilimanjaro	Tanzania	8.93049	5.55	NON	27.5968	29.1112	7.19116	2496.6	3898.91	128809	2952.74	4	7936.3	5981.9	20579.9	243.337	168.789	3602.39	126183	58.4698	119.212	92.2218	182.325	32.4827	5.68388	0.945246	99.4194	282.594	57.243	1050.28	311.351	3.80877	0.272337	0.332843	6.06933	0.685572	2.42883	976.899	189.295	381.335	35.9602	128.369	20.6892
13554_0006	TZ_SL_006	37.0652	-3.01187	1591	Kili, Siha, Ngare nairobi	Kilimanjaro	Tanzania	8.83056	5.44	NON	32.1148	35.4544	7.13984	2317.54	4468.46	134800	2875.69	4	7866.16	5932.03	24956.4	276.738	147.076	2507.57	128590	51.491	94.6537	81.3446	377.412	36.087	7.74161	0.560496	102.888	292.385	59.5872	1083.93	330.492	4.13953	0.285879	0.332548	7.30051	0.743356	2.44234	713.259	214.639	409.529	40.3345	141.456	22.6798
13554_0007	TZ_SL_007	37.0474	-3.03988	1488	Kilimanjaro, Siha-Ngare Nairobi	Kilimanjaro	Tanzania	9.06847	6.71	CALC	27.2461	25.9423	5.94101	3310.43	7344.85	121579	2719.33	239.957	9482.68	10459.5	20117.6	281.34	161.864	2200.59	125392	47.2982	108.604	99.5074	149.424	30.0652	4.18851	0.428909	79.0767	325.597	49.3839	776.621	265.108	2.94401	0.223831	0.300767	4.89811	0.545581	1.67751	988.466	181.562	328.366	34.2465	121.134	19.5411
13554_0008	TZ_SL_008	37.0254	-3.15372	1385	Siha, Uwiri	Kilimanjaro	Tanzania	10.4319	7.23	CALC	6.37321	19.249	2.94403	12260	17757.6	83006.6	4352.81	1170.63	21354	52798.9	13699.5	158.137	12.6203	1509.19	72623.2	19.9434	12.5865	39.9559	330.379	18.1723	1.06933	0.569967	55.868	1263.4	33.0405	403.291	162.485	2.59137	0.121581	0.383662	3.01713	0.393477	0.714284	1165.57	120.975	227.431	23.3613	83.5586	13.3545
13554_0009	TZ_SL_009	37.0432	-3.17512	1393	Siha, Sanya Juu	Kilimanjaro	Tanzania	12.9448	7.07	CALC	7.72974	25.7071	3.56795	10970.1	10314.9	83339.2	5000.37	1401.07	20097.7	49193.4	12446.7	114.261	16.2942	1216.95	56878.5	13.9533	10.3696	265.454	449.943	18.5321	1.2811	0.876921	58.3915	1298.32	37.9561	410.809	173.734	2.88168	0.186727	0.619244	4.52185	1.33982	0.766	1225.33	137.709	223.155	25.1071	87.8276	13.866
13554_0010	TZ_SL_010				Termite Hill, same location as for 009	Kilimanjaro	Tanzania	7.43664	6.23	NON	8.71444	31.4754	4.28151	14496.3	11488.7	93031.7	3948.22	593.662	23554.1	43106.7	17405.9	138.291	10.1544	1173.34	65095.9	14.811	6.66959	28.0898	163.604	21.3711	1.09625	0.969989	74.8793	1515.97	51.4791	560.193	251.115	3.19666	0.143462	0.290682	2.89354	0.210851	1.04429	1646.73	189.351	296.283	35.2411	123.917	19.4976
13554_0011	TZ_SL_011	37.0872	-3.19367	1324	Siha, Kiboko	Kilimanjaro	Tanzania	6.51923	6.07	NON	15.0046	24.9442	5.90149	10326.5	6721.14	110938	3648.41	69.2748	17535.9	27118.3	16990	188.766	39.2396	2909.6	87895.7	35.7917	25.1765	47.7863	180.341	25.1836	2.02184	0.758777	71.6535	1108.42	50.8189	611.584	258.491	2.55931	0.181946	0.343932	3.30306	0.407931	1.42424	1483	186.949	373.729	33.9084	118.858	18.9519
13554_0012	TZ_SL_012	37.1204	-3.22898	1244	Hai, Sufi	Kilimanjaro	Tanzania	9.17616	6.39	NON	21.2577	23.5097	5.72183	1073.69	5192.45	135803	1930.77	519.656	5167.85	8535.81	20329.7	306.497	225.635	2931.08	148891	89.7921	161.483	155.163	126.737	33.5329	2.71317	0.936244	47.6331	266.756	52.3634	620.345	215.387	4.52993	0.236394	0.237381	3.92762	0.379436	1.62601	1556.69	158.418	286.091	30.8303	111.126	18.5073
13554_0013	TZ_SL_013	37.1428	-3.20847	1520	Hai, Mashua	Kilimanjaro	Tanzania	11.5753	5.53	NON	0.000697749	18.5391	2.22817	1076.2	2959.83	141763	2027.39	380.764	3823.69	4400.93	19724.5	287.265	121.31	2806.97	124092	55.7777	89.8845	235.094	182.017	36.136	6.57576	1.18575	30.6555	137.391	35.572	944.708	328.784	10.3872	0.307239	0.299139	6.73115	0.736857	2.43403	450.956	174.093	465.259	32.3257	112.101	17.3579
13554_0014	TZ_SL_014	37.1568	-3.21498	1463	Hai, Lusaa	Kilimanjaro	Tanzania	11.4448	5.84	NON	20.0565	14.2123	2.16911	1727.31	2925.73	143497	2813.51	238.156	3343.93	5212.14	20271.2	300.424	120.621	2802.32	131467	54.2826	97.8666	157.338	188.869	37.1277	6.56956	0.868993	35.3836	156.601	26.6396	986.652	345.898	12.5428	0.297244	0.341564	5.98912	0.676593	1.6961	453.496	232.374	501.423	34.2325	105.875	15.544
13554_0015	TZ_SL_015	37.167	-3.23498	1324	Hai, Lemira, Isuki	Kilimanjaro	Tanzania	11.7693	6.19	NON	28.5428	17.6138	4.35085	1269.94	3274.52	136400	2372.95	962.359	3500.85	6599.38	28129.2	321.664	174.187	4227.88	136416	68.0917	123.635	450.267	198.897	34.5359	4.78612	1.12192	28.9997	194.549	59.6313	831.383	305.415	7.42205	0.260584	0.304525	5.27086	0.565048	1.95836	544.399	208.418	438.231	41.5958	149.425	24.6412
13554_0016	TZ_SL_016	37.5716	-3.01688	1698	Rombo, Tarakea	Kilimanjaro	Tanzania	12.6475	5.81	NON	36.1724	13.9962	3.55324	3220.18	9226.25	117224	3916.48	4	8749.5	9370.04	26706.8	350.425	98.1919	2159.37	130638	54.2901	54.6269	44.2651	164.979	30.4085	1.97593	1.08081	50.8951	176.958	42.4908	485.372	119.495	2.12949	0.152639	0.183417	3.37069	0.202992	1.1815	549.115	78.5694	204.906	18.4936	71.3427	13.7689
13554_0017	TZ_SL_017	37.587	-3.03452	1632	Rombo, Reha village	Kilimanjaro	Tanzania	13.8443	6.23	NON	15.1285	12.0712	2.34678	4620.29	8582.39	93961.2	3625.63	290.517	10380.5	13374.2	27303.4	313.978	96.5244	1325.32	112994	35.692	40.216	228.738	201.134	24.8769	1.26724	1.04136	45.4901	234.104	41.9088	452.516	108.949	1.82426	0.129042	0.202749	3.35132	0.31847	0.860295	606.465	77.5585	137.211	18.4146	71.9792	13.5915
13554_0018	TZ_SL_018	37.6018	-3.07172	1575	Rombo, Usseri, Mamtukuna	Kilimanjaro	Tanzania	9.64843	5.07	NON	44.5039	22.0184	3.07609	455.291	4344.41	150855	2598.47	57.276	2111.37	2614.62	30011.7	385.476	217.788	2912.17	165315	88.4555	120.645	70.5457	207.557	39.2358	5.56784	0.922692	24.3438	73.0934	48.3752	662.202	165.056	5.28551	0.199132	0.257455	5.12994	0.415706	1.68216	520.977	113.954	282.049	25.1955	96.037	18.0981
13554_0019	TZ_SL_019	37.5926	-3.11765	1661	Rombo, Olele, Kilema	Kilimanjaro	Tanzania	12.7127	5.83	NON	37.7341	14.7316	2.30245	463.411	3667.97	133690	3490.16	518.063	3317.97	5145.18	26170.7	412.14	515.289	3154.07	165251	69.1528	214.879	141.965	236.9	35.1394	4.9834	1.35099	31.9976	98.6694	35.8972	566.799	138.745	5.40786	0.204089	0.271329	4.8455	0.458571	1.52319	546.552	92.9409	235.584	20.9324	80.6577	14.9724
13554_0020	TZ_SL_020	37.6027	-3.11848	1621	Rombo, Olele	Kilimanjaro	Tanzania	11.4361	6.31	NON	28.7668	14.926	2.20877	625.561	3913.92	131169	2805.06	426.344	3318.41	4998.36	26423.6	402.303	500.478	1965.4	164729	70.6108	227.645	194.573	184.234	34.9625	3.27747	0.727153	18.8074	104.596	36.6248	522.112	118.308	4.00425	0.191608	0.176539	4.06109	0.349929	0.890505	661.609	78.7935	189.945	18.3737	70.3796	13.539
13554_0021	TZ_SL_021	37.6071	-3.15213	1563	Rombo, Mashasi	Kilimanjaro	Tanzania	12.4436	6.69	CALC	24.7065	14.5981	1.83211	1062.19	4872.4	134434	3532.88	179.136	3302.36	9001.14	26565.9	281.394	81.5887	2062.29	141393	43.3177	53.9737	114.539	234.12	34.2074	2.81177	1.32661	29.8059	251.127	35.643	563.82	139.205	3.98754	0.204198	0.254562	4.50524	0.411174	1.08751	813.787	109.582	228.407	23.0871	83.7033	14.5931
13554_0022	TZ_SL_022	37.6036	-3.19923		Rombo, Mkuu	Kilimanjaro	Tanzania	15.4194	6.32	NON	21.1773	14.9655	1.97193	1079.33	5061.23	114084	3465.13	144.658	3929.04	10196.8	20404.1	311.346	264.65	2774.51	132558	67.2558	126.694	1123.37	240.758	29.4045	3.70124	1.40179	29.7273	176.663	35.6305	475.039	121.625	4.13545	0.195554	0.28761	7.65111	0.524733	1.46433	772.817	86.4681	213.183	20.1835	76.9843	14.0233
13554_0023	TZ_SL_023	37.5701	-3.28392	1445	Moshi, Mwika Sawai	Kilimanjaro	Tanzania	10.6159	4.79	NON	29.5698	12.4287	2.86531	745.002	6094.46	132004	2774.56	714.653	1520.29	2669.92	32886.7	349.83	130.891	2312.7	167098	70.4259	93.6576	148.659	173.975	34.9267	2.61835	0.860984	11.8257	110.493	41.8284	605.76	155.712	3.24164	0.170279	0.228434	4.44554	0.331277	0.689229	425.101	123.336	264.471	27.2434	101.083	18.094
13554_0024	TZ_SL_024	37.5177	-3.24747	1836	Moshi, Marangu Lyasongoro	Kilimanjaro	Tanzania	23.9916	5.51	NON	75.4976	12.4425	2.9648	2269.12	14726.4	173664	5670.41	1340.04	4412.52	14036.8	32381.4	386.812	347.848	3618.79	140076	95.6734	165.365	140.586	333.945	43.606	4.9218	3.71474	25.102	223.235	36.086	903.798	265.788	5.83203	0.282919	0.478719	5.695	0.658073	1.14049	505.031	140.665	467.348	30.539	111.979	19.8369
13554_0025	TZ_SL_025	37.2289	-3.25517	1226	Hap, Nshara	Kilimanjaro	Tanzania	12.0237	5.75	NON	27.2464	35.7729	6.9675	1755.77	2766	156842	1982.54	370.06	5746.79	5298.93	13289.6	87.8911	32.6112	3482.24	97274.1	18.6597	23.2133	68.147	256.077	43.3956	4.76562	0.831694	58.5135	191.236	102.139	2335.14	581.054	4.98711	0.569798	0.643055	9.87121	0.8515	2.2567	793.461	303.737	574.456	55.8826	188.497	29.7716
13554_0026	TZ_SL_026	37.2385	-3.18248	1711	Hai, Foo-Nkwakundu	Kilimanjaro	Tanzania	23.2783	5.06	NON	262.312	16.2692	2.75209	2874.8	3913.98	133460	3413.47	1158.28	6191.71	4957.21	15640.3	172.286	66.2848	963.16	109436	9.77415	22.4061	51.0462	126.011	46.7022	9.63501	2.85946	29.7666	178.451	17.5689	1775.09	497.817	15.9599	0.519632	0.550457	8.68355	0.755037	2.50107	356.284	51.5612	263.298	14.3565	53.1231	9.61864
13554_0027	TZ_SL_027	37.2231	-3.21032	1453	Hai, Nkwarungo	Kilimanjaro	Tanzania	14.226	5.96	NON	29.0553	19.9767	2.93845	3847.05	4989.02	134882	5458.63	733.799	7785.59	10304.2	15618.7	192.267	90.4775	2458.64	112123	31.173	64.0453	228.022	457.222	35.3488	5.15666	0.905648	43.4963	256.327	23.5308	1125.15	299.877	6.98637	0.395912	0.432269	7.45176	0.702435	1.7765	725.139	135.382	341.35	25.0697	83.9744	13.4211
13554_0028	TZ_SL_028	37.2285	-3.22993	1307	Hai, Uduru	Kilimanjaro	Tanzania	8.99111	5.87	NON	25.3755	21.9306	3.60465	1728.1	3082.46	151748	2643.49	4	5970.61	4646.51	14645.7	153.152	58.1523	3235.11	98364	27.8993	44.1491	93.2967	242.633	38.1241	5.62512	0.781979	50.7559	184.684	69.8626	1433.11	395.171	7.59254	0.405489	0.450883	6.80478	0.689013	2.62938	866.386	203.609	432.433	39.1517	137.576	22.9943
13554_0029	TZ_SL_029	37.2389	-3.22643	1338	Hai, Lyamungo Jinde	Kilimanjaro	Tanzania	11.3995	5.75	NON	32.5209	19.4007	3.7436	1883.57	4606.02	144748	3208.45	474.213	5376.23	7021.21	14671.6	127.94	42.4521	3199.86	97659.1	25.6998	31.8622	719.172	217.402	35.2208	4.64492	0.980243	42.1826	241.722	48.3938	1295.75	354.261	6.71985	0.42408	0.449549	7.04521	0.614256	2.45587	715.215	194.11	422.373	36.6809	124.909	20.0705
13554_0030	TZ_SL_030	37.2442	-3.27205	1118	Hai, Lyamungo Narumu	Kilimanjaro	Tanzania	13.5463	7.06	CALC	16.1414	26.7324	6.02127	4081.97	3496.66	137212	2661.41	926.739	9461.45	12655.9	11950.5	82.3452	29.5023	2492.22	76163.7	17.429	19.4567	104.199	181.345	33.0751	2.20178	0.711754	76.0613	523.58	61.1674	1340	381.569	3.58288	0.353532	0.387801	6.09245	0.524921	1.99633	1357.37	199.141	381.323	37.087	127.094	20.1363
13554_0031	TZ_SL_031	37.2558	-3.32562	975	Hai, Kimashuku	Kilimanjaro	Tanzania	7.49364	5.7	NON	21.5543	38.9086	9.76271	2623.59	4179.33	162511	4613.22	208.172	7376.21	11184.9	15750.2	125.977	50.653	2851.06	97420.4	24.6268	31.0209	33.1114	181.665	38.719	3.13135	0.573094	82.2671	857.119	56.954	1661.58	473.972	2.63132	0.412005	0.439089	7.2446	0.773272	2.17332	1879.31	247.35	481.138	44.426	148.087	22.6171
13554_0032	TZ_SL_032	37.3003	-3.32127	972	Moshi, Kibosho Sambarai	Kilimanjaro	Tanzania	7.68199	5.39	NON	18.5555	38.779	8.1303	1411.9	2686.81	160151	3523.78	108.969	5145.43	6950.28	14629.3	118.179	50.6753	2404.1	91644.1	23.3258	32.7268	29.7139	128.084	39.2403	3.59144	0.568655	68.5409	468.289	65.5827	1681.47	468.186	2.66612	0.373713	0.426488	7.04824	0.698749	2.41978	1376.2	243.715	465.459	44.9657	150.192	23.2017
13554_0033	TZ_SL_033	37.539	-3.38923	874	Moshi, Kilema Pofo	Kilimanjaro	Tanzania	3.91757	5.74	NON	31.8039	19.4657	3.99196	1579.06	7985.97	115547	3653.76	4	5036.46	6525.07	34111.1	405.327	329.627	2070.58	156620	69.2682	159.855	109.914	164.704	30.4939	1.30593	0.431455	56.8172	206.776	40.3414	600.083	165.744	2.18887	0.160986	0.242937	4.00129	0.288686	1.14551	643.348	117.993	253.564	25.627	95.1271	16.9981
13554_0034	TZ_SL_034	37.5396	-3.3265	1099	Moshi, Marangu Rauya	Kilimanjaro	Tanzania	4.75181	6.52	CALC	19.6215	15.4085	4.04123	4358.46	7499.52	114628	3088.88	260.545	4885.37	9150.75	29460	332.478	220.172	2108.29	140388	65.7441	142.985	66.1508	167.657	27.9365	1.33854	0.353202	44.6178	209.742	43.5692	491.516	132.868	1.97097	0.137791	0.192775	3.50361	0.334794	0.925678	626.521	108.837	239.057	24.0025	91.6833	16.7718
13554_0035	TZ_SL_035	37.5157	-3.28647	1439	Moshi, Marangu Arisi	Kilimanjaro	Tanzania	10.5267	6	NON	27.0444	10.2283	2.93618	2053.98	9498.42	113292	4762.41	502.595	3563.17	10154	31702	353.68	302.83	2074	142255	65.5404	170.39	248.354	309.946	27.6935	2.18104	0.727717	30.7967	171.277	43.1785	540.34	148.083	2.95216	0.198228	0.319093	5.33644	0.818906	0.736702	797.82	116.296	265.361	27.1288	103.258	18.4107
13554_0036	TZ_SL_036	37.4952	-3.28938	1487	Moshi, Marangu Kyala	Kilimanjaro	Tanzania	15.077	6.06	NON	22.3419	43.3433	3.57606	1745.96	5775.44	149566	3112.54	543.675	5904.63	6760.35	11706.3	77.2373	59.5502	1809.92	87445.7	20.7018	42.1957	47.7217	228.765	40.4083	3.42329	0.986707	39.2823	99.9915	33.097	2355.22	578.228	8.19946	0.523919	0.627262	9.52441	0.85189	0.737408	942.704	249.911	532.036	38.5545	112.115	16.1004
13554_0037	TZ_SL_037	37.4835	-3.30698	1457	Moshi, Laso-Kirua Vunjo	Kilimanjaro	Tanzania	10.1139	5.53	NON	47.4337	6.01189	1.01989	1564	4727.4	123400	3203.56	1072.31	2051.85	7821.29	33101	440.398	417.612	1648.23	185582	36.0176	322.537	209.264	312.361	34.6272	3.40664	2.01024	15.3977	179.074	13.1166	590.216	178.316	3.9465	0.188898	0.322805	6.35997	0.625395	0.992309	477.825	74.2494	180.063	12.4429	42.8977	7.53573
13554_0038	TZ_SL_038	37.4517	-3.29538	1660	Moshi, Kirua Kanango	Kilimanjaro	Tanzania	13.5184	4.99	NON	58.6446	5.45565	1.57715	692.373	4376.86	133594	3632.95	843.702	1766.88	3715.3	32240.1	398.412	304.405	1716.03	169556	37.1033	245.489	386.747	166.884	32.9534	4.20977	1.75553	15.1547	88.7144	8.59273	612.744	163.009	6.37954	0.190536	0.251328	5.37443	0.51652	0.776078	382.99	50.5558	191.715	9.58287	33.4864	5.78719
13554_0039	TZ_SL_039	37.4761	-3.34097	1256	Moshi, Kirua Iwa	Kilimanjaro	Tanzania	8.55768	5.84	NON	25.9127	10.8939	1.49613	707.714	3752.29	120527	1836.16	875.608	1532.14	4601.11	30285.9	377.997	454.971	1222.45	163993	45.7368	293.805	304.186	120.837	31.1864	2.61519	1.00524	12.7643	120.583	34.2177	495.831	157.529	3.62469	0.166915	0.192924	4.05844	0.289713	0.819419	741.105	96.9167	250.571	21.0842	79.6704	14.3829
13554_0040	TZ_SL_040	37.4258	-3.34298	1041	Moshi, Sango	Kilimanjaro	Tanzania	6.62003	6.2	NON	12.4665	14.4269	2.676	1030.2	7465.94	129385	2627.75	118.568	4306.11	8001.45	31691.4	351.189	285.295	1984.97	164446	75.569	222.218	135.931	166.384	30.0521	1.07505	0.675654	37.7109	351.26	42.5696	464.574	156.695	2.93975	0.147403	0.210984	3.30074	0.233613	0.893515	1501.98	123.024	236.021	26.835	102.986	18.1278
13554_0041	TZ_SL_041	37.395	-3.34463	998	Moshi, Mdawi	Kilimanjaro	Tanzania	5.58208	5.71	NON	27.7004	16.8192	3.94753	600.769	4733.31	143753	2135.61	817.254	3478.56	4469.4	31212.7	405.75	403.941	1784.18	178666	78.3066	261.004	101.276	123.78	32.5705	2.11035	0.561757	55.5245	168.835	31.8545	514.655	169.485	3.02374	0.140368	0.163894	3.38102	0.30077	1.28151	730.089	129.564	242.55	25.3894	91.1696	14.9831
13554_0042	TZ_SL_042	37.4058	-3.30635	1262	Moshi, Mahoma	Kilimanjaro	Tanzania	6.6602	6.05	NON	23.4275	8.24396	1.61166	901.765	4946.6	123867	2969.28	583.675	1723.12	6211.86	30504.5	379.975	398.456	1838.48	170075	68.735	264.353	118.223	170.199	29.4884	1.14437	0.826169	9.34791	288.529	37.4523	413.167	149.634	3.66342	0.123424	0.195366	3.09452	0.301145	0.437535	1046.12	117.563	223.652	24.9223	95.0091	16.7465
13554_0043	TZ_SL_043	37.7565	-4.07638	933	Same, Majevu B	Kilimanjaro	Tanzania	2.01599	7.11	CALC	4.80057	3.24275	0.889623	23800.1	5701	79003.9	545.121	4	6346.6	18670.1	4949.84	89.0169	46.577	784.499	41340	11.0049	16.0349	13.8455	66.1347	13.9429	0.163874	0.310689	10.2548	190.844	18.3759	24.3007	5.98987	0.715388	0.015	0.067398	1.3156	0.0350975	0.144529	426.122	14.3506	30.9973	3.68444	15.8383	3.63027
13554_0044	TZ_SL_044	37.7355	-4.08195	865	Same, Majengo	Kilimanjaro	Tanzania	2.7003	6.93	CALC	3.77898	6.45279	0.470085	3545.37	2028.14	41730.3	758.541	4	13939	6247.95	2602.59	44.338	31.9178	252.574	19549.7	4.51555	11.2545	13.8245	55.2082	7.8749	0.392949	0.175425	37.8064	131.852	10.3366	25.5669	7.66298	0.670832	0.015	0.0527227	1.38892	0.0592137	0.542373	482.867	12.8054	23.2593	3.04439	12.0361	2.37615
13554_0045	TZ_SL_045	37.6799	-3.97542	968	Same, Njoro	Kilimanjaro	Tanzania	2.29472	6.37	NON	3.69664	5.19704	0.597343	4442.32	1208.43	43546.8	369.945	4	11450.4	4742.33	5410.21	76.1473	34.7611	340.783	27634.2	6.43706	13.7181	9.97974	51.1086	7.52033	0.205193	0.196356	29.8079	115.64	9.85909	19.4099	10.5699	0.830708	0.015	0.0321909	1.05696	0.0358345	0.265123	582.586	20.4274	41.2649	4.83082	18.1444	3.20361
13554_0046	TZ_SL_046	37.6183	-3.78605	985	Mwanga, Lembeni	Kilimanjaro	Tanzania	2.3751	7.01	CALC	11.0405	7.82699	1.03776	12805.2	4291.72	88870.8	406.946	161.052	20243.3	14445.1	6276.65	136.373	55.9909	664.341	48828.9	12.5504	23.2819	29.5132	52.9815	16.1766	0.194326	0.334551	47.2727	309.53	21.5606	29.5526	11.2029	0.775962	0.0501766	0.0736063	1.17271	0.0327139	0.322065	919.049	26.3744	51.8876	5.89649	23.1434	4.50017
13554_0047	TZ_SL_047	37.5863	-3.71362	900	Mwanga, Kisangara	Kilimanjaro	Tanzania	3.32741	7.38	CALC	3.55651	9.02838	0.971991	9285.64	4644.38	59238.2	530.47	158.331	12719.2	11536.1	9883.79	173.287	116.845	963.44	59618	18.1916	40.0289	37.9381	53.5519	12.1814	0.315554	0.293255	27.4537	161.066	19.4609	32.7612	23.0558	0.887977	0.015	0.0671179	2.06871	0.0354867	0.284522	577.492	24.7981	49.4644	5.96252	23.5913	4.80633
13554_0048	TZ_SL_048	37.5588	-3.53247	712	Mwanga, Kifaru	Kilimanjaro	Tanzania	1.56612	7.72	CALC	15.303	8.28655	1.11409	28711.1	5055.4	97277.2	311.51	296.775	6804	33643.5	2363.31	64.1945	16.0229	588.406	28214.1	7.85577	7.97463	8.10369	43.3855	15.7037	0.134815	0.0821015	6.96994	328.144	16.6159	19.0267	5.79274	0.382936	0.015	0.0575519	0.775449	0.0472031	0.0921835	371.087	12.4208	24.4289	2.92311	11.9319	2.80876
13554_0049	TZ_SL_049	37.4475	-3.49612	721	Moshi, Kahe	Kilimanjaro	Tanzania	7.53519	7.35	CALC	9.58305	19.2807	4.41803	20339.4	9093.36	111893	3451.82	1020.07	28679	27926.9	14749	124.757	117.019	1726.98	81761.8	26.3227	73.0069	48.3351	146.473	24.5438	1.15056	0.61213	130.38	862.762	44.884	808.872	248.585	3.28233	0.237935	0.293534	4.50137	0.360644	1.49914	1168.12	143.735	273.201	28.0055	98.881	16.0963
13554_0050	TZ_SL_050	37.3727	-3.42365	745	Moshi, Mabogini	Kilimanjaro	Tanzania	3.73266	5.65	NON	8.30029	30.3504	8.36095	24214.9	3577.2	124142	2407.39	4	32056.7	15030	11106.6	54.2865	18.5639	1827.74	64298.1	12.1336	11.9742	15.2671	140.879	27.474	1.82413	0.36584	132.77	715.337	55.4249	1252.79	402.393	3.4487	0.31849	0.369244	5.49331	0.540104	2.12695	1231.65	184.466	363.672	34.4483	115.84	18.0585
13755-0001	Ky_001_S01	35.1279	0.209611	2043.3	Kapsabet, Kiptoros	Nandi	Kenya	6.01702	5.94	NON	10.5486	21.2191	1.99584	1953.87	1667.89	80732	722.902	4	5923.6	2955.01	3667.45	65.038	51.2571	731.089	42566.4	15.9716	28.3583	18.5454	75.6352	20.099	2.40115	0.703422	46.5075	40.6073	29.567	222.686	61.5103	2.51075	0.166359	0.0805134	2.59134	0.210896	2.0772	249.615	54.943	124.856	10.74	38.4641	6.85131
13755-0002	Ky_002_S01	35.3366	0.311472	2281	Chepkoyo village	Uasin Gishu	Kenya	11.353	4.64	NON	25.5092	29.4671	5.67879	8321.07	2334.16	110550	832.895	4	17071.6	2730.05	9138.76	59.6684	42.1262	1887.84	63768.6	7.22612	20.0015	16.2158	175.968	31.3462	3.71379	0.8786	110.897	130.338	77.5915	751.926	273.391	3.74443	0.174252	0.192418	5.94824	0.412643	2.57058	531.018	204.95	275.161	36.3226	122.572	20.2306
13755-0003	Ky_003_S01	35.3444	0.323917	2256.07	Lelmoko B	Uasin Gishu	Kenya	8.90313	4.38	NON	21.2035	37.0519	8.70211	6755.12	2365.07	124094	837.392	196.832	16887.7	2067.76	9360.59	74.1211	53.2516	1933.58	73103.9	7.95006	24.2885	15.1197	179.253	35.1664	4.58282	0.869901	124.266	82.5641	91.6359	895.153	345.495	4.41803	0.189303	0.184952	6.9296	0.510534	3.17156	404.877	215.449	235.232	41.0551	140.841	23.7252
13755-0004	Ky_004_S01	35.3417	0.341833	2227.73	Nandet	Uasin Gishu	Kenya	12.9219	4.11	NON	3.31216	33.2518	7.39948	8338.55	1827.94	109764	501.626	150.292	16779.8	2374.05	9552.27	73.8966	53.0689	382.18	42966.7	3.29326	18.7256	12.3394	131.988	31.4209	2.70766	0.66789	102.449	98.3382	125.39	753.72	305.474	2.63145	0.190773	0.134034	5.89944	0.430504	2.58362	410.203	240.954	216.662	43.9795	160.372	28.2116
13755-0005	Ky_005_S01	35.3646	0.3425	2247.35	Cheptiret	Uasin Gishu	Kenya	11.6662	4.62	NON	9.8674	30.3579	7.29717	7331.47	2315.68	105466	803.706	183.324	17393.3	3030.1	9322.45	81.2658	54.0104	1780.25	67657	7.79585	19.7141	16.2089	154.758	29.7103	3.65034	0.779826	109.204	96.3486	110.012	802.363	322.644	4.43044	0.157595	0.168	6.07335	0.405398	2.6435	464.094	240.851	239.311	44.17	156.681	26.9038
13755-0006	Ky_006_S01	35.3716	0.349472	2268.22	Cucucuit	Uasin Gishu	Kenya	11.6878	5.02	NON	7.78741	33.0944	7.15671	7784.03	2231.84	113207	749.005	4	19436	2412.11	7921.8	54.3551	46.0886	1074.01	58743.8	5.2815	19.6272	13.0409	177.776	31.6075	3.05245	0.762627	113.311	68.1291	90.2956	796.596	324.774	3.59286	0.272739	0.157004	5.95068	0.393817	2.59464	336.319	209.893	179.317	39.5317	133.628	22.9479
13755-0007	Ky_007_S01	35.3633	0.368833	2265.42	Seiyo	Uasin Gishu	Kenya	9.76304	4.47	NON	7.73377	34.2618	6.29761	9401.63	1838.65	112938	763.336	179.938	23855.6	1822.61	6680.63	42.3821	34.0917	936.758	47221.7	4.08165	15.7208	11.5683	163.577	29.2131	2.35454	0.662174	122.624	57.5697	79.7402	722.33	304.33	3.27687	0.164764	0.152868	5.42166	0.423366	2.32321	286.056	178.558	175.556	31.4615	106.575	17.8105
13755-0008	Ky_008_S01	35.3683	0.390583	2255.45	Chebarus	Uasin Gishu	Kenya	8.95871	4.13	NON	4.80343	23.3335	6.69518	12569	1478.01	97339	884.708	94.3729	32716.3	2111.88	6746.58	50.7373	33.0734	1890.95	54080.1	9.6127	11.9517	6.74705	111.345	25.15	3.21349	0.381588	131.465	67.4001	65.6624	605.224	241.877	3.01805	0.146508	0.15475	4.25791	0.306067	2.12422	360.381	145.399	196.621	25.3241	85.6023	14.5784
13755-0009	Ky_009_S01	35.3601	0.392139	2265.42	Chemenay	Uasin Gishu	Kenya	12.0638	5.48	NON	21.0442	43.7886	8.24551	3596.54	2282.33	135090	1006.3	739.872	11679.8	2452.3	8299	76.0217	71.0373	1852.01	92721.5	9.9115	34.7501	16.975	206.131	38.7428	5.92483	0.731163	105.29	49.3106	83.8321	927.544	327.205	6.79422	0.17054	0.231583	7.86954	0.578454	3.26847	277.722	166.587	326.744	33.3942	117.683	20.6409
13755-0010	Ky_0010_S01	35.3414	0.393694	2232.4	Chesegem, Uasin Gishu County	Uasin Gishu	Kenya	10.0051	3.84	NON	30.8006	46.2618	7.99447	4138.7	1748.09	147381	1081.93	593.909	12083	822.681	7653.47	62.6539	60.1213	1731.39	86389.2	9.32199	28.7969	11.6608	185.548	40.7808	5.47968	0.853544	110.044	34.3038	74.3523	945.51	346.241	6.85646	0.160601	0.178447	7.67929	0.523213	3.44656	244.886	157.647	366.724	30.9823	107.767	18.4557
13755-0011	Ky_0011_S01	35.3278	0.397333	2227.73	Ngeria, Uasin Gishu	Uasin Gishu	Kenya	10.5021	4.05	NON	19.8361	43.6169	9.2907	3511.64	1955.39	142479	1158.76	161.62	10226.2	1131.48	8405.3	68.436	75.4931	1279.28	81208.6	7.22772	34.9827	16.3368	214.884	42.0234	4.97578	0.890551	106.962	33.7314	102.766	982.327	346.525	5.69907	0.183887	0.180738	8.16671	0.473052	3.88965	239.021	183.39	279.096	37.6513	132.687	23.7176
13755-0012	Ky_0012_S01	35.3053	0.425722	2216.2	Uasin Gishu County	Uasin Gishu	Kenya	13.6498	5.63	NON	7.44791	27.3818	6.97334	4411.95	2190.22	108948	1687.47	660.272	12212.3	3215.75	6843.22	78.1828	77.0086	6630.13	113285	18.7982	24.7229	19.4625	251.028	31.0834	7.8225	0.781412	87.0053	61.3659	92.6431	791.426	285.913	10.0796	0.156798	0.264438	6.38412	0.863608	2.21948	856.304	196.091	397.512	35.6897	128.06	21.8889
13755-0013	Ky_0013_S01	35.3112	0.437139	2229.28	Kabongo, Uasin Gishu	Uasin Gishu	Kenya	16.7882	6.03	NON	8.90036	23.0817	5.77846	5713.38	2196.57	105281	2233.17	272.234	16694.2	5327.58	5113.04	38.926	35.9086	1586.01	55686.1	4.73597	15.449	17.9859	289.928	26.9564	3.64715	0.633612	87.8839	82.0084	80.4038	632.382	256.861	4.22141	0.137351	0.185	4.86387	0.41936	1.80186	353.078	218.788	178.858	36.7136	130.389	20.9878
13755-0014	Ky_0014_S01	35.3931	0.421944	2297.2	Plateau location	Uasin Gishu	Kenya	23.1666	5.63	NON	13.5832	28.629	6.95572	4047.92	2659.36	110816	3084.23	631.626	14123.1	4996.94	4668.63	33.138	28.1004	2471	55399.5	7.20778	16.0902	17.702	298.799	27.5637	4.31949	0.550897	83.7953	83.3524	62.9199	644.583	251.014	4.91769	0.113965	0.351128	4.8298	0.696807	1.96953	429.554	160.462	265.156	26.3938	89.6838	14.2376
13755-0015	Ky_0015_S01	35.4318	0.35175	2350.47	Chepkogony village - plateau location	Uasin Gishu	Kenya	10.0685	3.99	NON	13.5137	40.7835	7.73244	7731.48	2204.77	132220	1334.43	101.227	19040.4	1422.41	7459.15	57.9716	42.4759	794.612	63404.1	5.53332	21.5558	16.7594	178.057	35.9686	3.79653	0.648358	136.766	53.7059	72.5177	866.033	312.725	4.17442	0.201699	0.206619	125.076	1.26938	3.23492	258.328	162.747	279.765	29.8244	105.63	18.2037
13755-0016	Ky_0016_S01	35.4258	0.347278	2344.86	Plateau location - Chuiyat village	Uasin Gishu	Kenya	9.74766	5.09	NON	6.62016	27.9326	5.57835	14770.2	1831.74	102935	1055.86	199.45	32917.5	3243.16	5180.42	36.5022	25.5196	909.673	43347.7	4.14089	10.7779	9.69661	129.334	25.0511	2.30092	0.510522	136.216	85.4549	85.9064	553.562	217.834	2.13955	0.113317	0.150086	3.95824	0.271161	1.58532	394.2	177.613	156.793	27.2852	101.036	16.2092
13755-0017	Ky_0017_S01	35.4519	0.333667	2446.42	Plateau location - Katuiyo Village	Uasin Gishu	Kenya	13.99	5.57	NON	24.1856	38.6952	6.94576	5591.92	2729.95	138500	1344.79	545.001	14763.4	4211.35	9547.38	66.5767	46.1504	1699.97	76879.7	7.91669	30.1945	16.4324	223.28	38.3763	4.71784	0.883055	105.303	96.7513	109.823	898.833	324.234	5.09811	0.283146	0.399465	7.94646	0.47969	2.88108	461.038	335.323	287.368	57.4628	204.126	32.949
13755-0018	Ky_0018_S01	35.4706	0.319	2500.62	Kipkabus location, Wounifar Village	Uasin Gishu	Kenya	12.6648	4.64	NON	17.1789	29.499	6.8627	5185.6	2184.6	125752	1396.84	673.547	12647.1	2221.46	10178.3	73.1199	55.65	2713.15	75843.9	13.037	27.5897	17.6026	183.013	35.7911	4.71899	0.720059	86.4521	62.7873	94.5215	836.229	317.08	5.13526	0.195898	0.187534	6.94316	0.503417	2.47566	419.626	236.68	397.664	39.6096	140.005	23.3836
13755-0019	Ky_0019_S01	35.4816	0.267444	2498.75	Chepngoror location, Karungu Village	Uasin Gishu	Kenya	10.6545	4.74	NON	10.3171	23.882	7.80182	10341.1	2779.96	91643.4	1078.28	986.651	22360.8	5360.26	12474	195.23	45.8888	2080.95	102949	16.7923	15.1441	16.162	138.854	28.7677	5.82068	0.681924	125.345	243.143	58.9534	696.149	334.578	5.06961	0.154582	0.155607	4.79293	0.636681	2.24954	788.415	162.621	292.636	24.7128	91.1255	14.8334
13755-0020	Ky_0020_S01	35.4782	0.381722	2463.86	Chepkeru location, Kapsuidei Village (Flax)	Uasin Gishu	Kenya	12.8176	4.91	NON	24.1966	38.7961	6.82246	7746.79	2436.68	128066	1610.09	232.728	15623.5	2874.13	9551.04	71.9122	53.4686	2466.96	83029.8	15.4614	30.6465	15.647	201.124	38.1911	4.40969	0.973981	105.805	102.259	119.756	804.186	282.584	6.18512	0.142185	0.222482	6.94176	0.46836	2.87557	582.403	263.868	391.921	44.038	165.504	27.4897
13755-0021	Ky_0021_S01	35.4863	0.372306	2493.15	Chepkero location, Kapletingi Village	Uasin Gishu	Kenya	13.4186	5.85	NON	20.9057	39.4299	6.53146	5325.5	2316.59	138441	1639.5	56.3984	12491.1	4162.7	10003.5	64.2756	44.381	2512.07	87252.4	13.2729	26.4374	14.4718	249.375	38.6032	5.11956	0.704544	93.0323	127.52	101.339	870.538	323.084	5.58049	0.272324	0.196772	7.67455	0.506792	2.69855	558.928	230.161	374.745	42.9188	145.947	24.5987
13755-0022	Ky_0022_S01	35.43	0.436361	2367.29	Kipsinende location, Strabag Village	Uasin Gishu	Kenya	11.9091	5.37	NON	21.4382	29.7286	7.22129	4764.59	1933.53	124768	1202.45	399.145	13307.8	1978.53	6892.62	53.3556	41.5559	2804.29	76686.4	10.6154	24.1815	13.8736	258.616	32.6749	4.81847	0.682505	89.9468	46.2317	75.7942	806.265	322.234	5.25414	0.167871	0.283159	6.10213	0.656382	2.46072	436.508	196.599	450.569	37.372	125.492	20.7493
13755-0023	Ky_0023_S01	35.4172	0.444083	2349.22	Kipsinende Loaction, Kongasis Village	Uasin Gishu	Kenya	22.874	5	NON	7.54038	23.5997	4.41003	3992.21	2119.94	93218	3596.59	354.638	11672.4	5459.93	4584.31	32.1719	26.2036	1625.01	47600.2	5.62729	15.0135	20.4738	375.913	22.9942	2.07322	0.500946	74.546	93.4649	60.4865	581.07	222.57	3.08473	0.125575	0.378863	4.47279	0.422013	1.86338	426.961	154.346	226.215	25.898	88.4225	14.2432
13755-0024	Ky_0024_S01	35.405	0.459	2302.49	Kaptagat Location, Tendwo Village	Uasin Gishu	Kenya	10.9578	5.63	NON	12.6729	25.3471	6.67426	9555.74	2286.52	106834	1682.07	159.232	19335.8	3394.61	9959.34	60.0659	52.023	2120.69	67258.6	10.1108	19.0562	14.0094	164.913	30.3201	3.36408	0.674612	101.914	129.118	79.5783	754.098	272.673	4.28134	0.143213	0.177497	6.25245	0.396245	2.23986	587.733	172.96	292.362	29.5736	103.816	17.8019
13755-0025	Ky_0025_S01	35.4053	0.455611	2326.79	Kaptagat Location, Naiberi Village	Uasin Gishu	Kenya	17.0729	5.47	NON	11.7232	27.2609	5.6165	3491.63	2777.57	112077	2959.79	768.277	10355.4	5149.22	6270.27	49.2688	39.3411	2147.23	68203.3	7.77824	22.1299	19.763	234.52	29.6188	3.42534	0.560606	71.8852	98.0629	63.4393	717.456	269.672	4.50797	0.130223	0.32347	5.51721	0.398364	2.01915	524.546	150.476	281.374	25.5443	87.8238	14.6834
13755-0026	Ky_0026_S01	35.3093	0.678111	2140.5	Kaproby Village	Uasin Gishu	Kenya	17.3352	4.98	NON	16.6619	23.5465	4.57282	3958.57	2033.19	98825.7	2124.5	1044.29	9728.21	3465.14	7754.55	82.0129	88.8646	3613.46	107695	11.4878	29.4614	21.3696	207.736	31.4342	6.81849	0.677926	74.4461	92.4801	38.5961	692.347	206.588	8.75942	0.103054	0.237905	5.7984	0.633752	2.139	790.393	110.936	316.327	17.5833	60.0482	10.0841
13755-0028	Ky_0027_S01	35.2486	0.856972	2061.68	Ziwa Sivikwa	Uasin Gishu	Kenya	8.46318	6.15	NON	29.2637	30.168	6.53709	4474.96	2107.25	124052	840.341	445.398	11595.8	3717.14	8363.24	76.3708	91.654	2886.23	98333.8	9.85728	35.8699	17.9235	190.66	37.923	6.52731	0.762697	93.3828	98.7162	84.3881	831.014	264.118	5.88034	0.151451	0.190581	7.02594	0.579004	2.8402	729.972	186.803	339.218	32.1637	113.366	19.4469
13755-0030	Ky_0028_S01	35.1144	0.883583	0		Uasin Gishu	Kenya	8.03826	4.46	NON	4.64575	27.1191	4.12948	6214.38	4775.01	99133.1	738.879	73.8042	15960.4	4172.6	6703.89	103.206	80.6287	856.431	61740.5	16.2029	38.8212	34.3831	122.391	28.1424	2.63152	0.603121	117.868	117.681	69.9087	422.127	122.177	2.10832	0.103185	0.129896	4.39812	0.260755	2.52089	582.151	120.267	209.826	23.7313	92.3969	16.3293
13755-0032	Ky_0029_S01	35.1256	0.813278	1874.14	Matunga Village - All family in same compound	Elgeyo Marakwet	Kenya	4.04264	4.26	NON	9.00237	17.5533	1.64524	6323.79	2128.44	78671.1	656.556	177.144	34086.3	4917.68	3230.09	46.1084	39.6529	459.648	28838.4	7.4843	17.9579	9.87372	51.7743	16.6445	1.60301	0.371995	126.959	302.277	24.3949	184.511	46.825	1.49969	0.0309301	0.0612612	2.03525	0.153851	1.98167	979.067	45.7836	79.1178	8.85828	36.1263	6.3627
13755-0034	Ky_0030_S01	35.1624	0.670917	1972.9	Soy Location, Murgoin Village	Elgeyo Marakwet	Kenya	14.7014	6.04	NON	14.5119	20.661	3.35788	5899.18	2257.2	87071.4	1123.64	4	14886.1	5861.15	6277.36	46.9487	37.8945	2593.19	57935.7	8.78655	21.4508	13.7994	180.753	24.0507	3.60114	0.72218	80.8051	159.413	45.2695	560.541	178.178	3.53729	0.141565	0.312455	4.65643	0.600357	1.87053	736.744	118.821	233.223	21.2028	65.8461	10.4779
13755-0036	Ky_0031_S01	35.4906	0.613	2405.3	Kaptilit	Elgeyo Marakwet	Kenya	9.44866	4.05	NON	25.7188	32.2913	3.82542	3382.36	2193.22	123864	641.662	4	9357.53	1174.66	10313.4	102.93	60.465	1183.41	100710	24.7172	44.1073	18.048	139.187	41.3688	5.75144	0.683996	91.0168	38.1425	62.3245	990.259	289.285	6.16036	0.203573	0.136974	9.05974	0.589456	3.34857	186.448	108.095	361.806	24.2009	81.1874	14.5721
13755-0038	Ky_0032_S01	35.5196	0.63375	2115.89	Kessup	Elgeyo Marakwet	Kenya	8.76474	5.31	NON	14.7583	35.1408	5.87458	10050.2	3356.51	116420	1375.2	4	21840	3693.52	8273.71	60.4032	35.1752	2558.43	79589.9	12.6701	25.3081	14.4598	247.141	35.1241	3.96921	0.630715	137.408	121.256	59.0843	979.799	341.065	4.29191	0.186985	0.190468	7.24963	0.594576	3.01797	332.953	144.746	394.055	25.7711	86.7393	14.0735
13755-0039	Ky_0033_S01	35.5225	0.593028	2000.31	Tambach	Elgeyo Marakwet	Kenya	10.1744	5.48	NON	24.19	31.6065	6.1315	5383.99	2816.37	113790	1162.37	82.999	13192.9	4519.16	9054.2	78.5222	44.6436	4001.68	86558.6	19.073	32.1423	24.1325	201.78	34.3741	3.96757	1.02768	109.511	126.117	98.1167	1006.39	336.423	4.95211	0.210645	0.213578	7.46563	0.461801	2.96092	624.942	227.298	403.218	39.463	134.415	22.4142
13755-0040	Ky_0034_S01	35.5247	0.559111	1802.49	Kolol (Embelebeb)/Kokwao	Elgeyo Marakwet	Kenya	7.48822	7.55	CALC	5.04657	22.3934	2.7985	16793.3	6484.48	93222.5	868.03	255.461	25036.3	16699.2	7504.23	149.7	66.165	1379.67	68208.3	22.159	24.1925	29.4848	97.463	21.551	1.22589	0.508555	79.2207	685.161	22.8098	234.324	97.3871	1.26928	0.0625214	0.127771	2.30411	0.16457	0.84306	746.524	69.6656	148.642	12.3928	45.1342	7.49259
13755-0041	Ky_0035_S01	35.5634	0.531417	1260.44	Kamumbas	Elgeyo Marakwet	Kenya	3.44444	6.23	NON	5.722	26.333	3.73162	21164.7	7885.71	102348	1232.97	199.992	34388.5	23363.4	8052.49	91.4649	53.5691	2009.16	63665.4	14.2159	19.6274	15.9478	144.126	25.2239	1.49072	0.325091	113.024	439.977	42.354	358.373	139.604	2.0363	0.112677	0.125246	4.41753	0.198392	1.23786	839.475	98.1396	185.92	17.7746	65.1476	10.8411
13755-0042	Ky_0036_S01	35.6032	0.471444	1280.06	Kapsang Village	Elgeyo Marakwet	Kenya	4.01291	6.08	NON	4.47253	13.5348	1.91784	19641.3	20493.4	92994.9	1218.57	213.082	20262.3	30319.5	7193.14	172.653	166.4	1145.32	73682.7	30.5533	59.3016	24.6609	102.893	19.7256	0.525773	0.286034	68.7864	432.89	25.3679	56.0607	22.9223	0.744364	0.015	0.113706	2.2908	0.0581026	0.729888	854.037	46.304	93.1879	10.0258	41.5872	7.79963
13755-0043	Ky_0037_S01	35.623	0.390972	1380.69	Sego	Elgeyo Marakwet	Kenya	6.51158	6.75	CALC	2.26142	13.0121	2.54216	19488.7	25951.3	87162.5	3538	1217.67	18133.8	41043.2	11584.3	214.376	127.598	1427.96	82049.5	34.2371	55.8344	62.8907	192.162	20.2409	0.612649	0.389413	51.6713	593.491	31.1164	130.304	51.5176	1.0074	0.0417198	0.168723	2.12293	0.268381	0.609157	794.413	58.9071	118.702	12.8793	53.5343	9.89381
13755-0044	Ky_0038_S01	35.2191	0.588639	2057.32	Sigowet Village (Kiptombe location)	Elgeyo Marakwet	Kenya	9.61971	5.96	NON	13.0312	33.4382	6.03118	5981.79	2341.93	121411	898.204	587.087	16367.2	2990.35	7520.81	63.1425	51.8758	3462.48	89895.5	13.4523	23.99	13.0631	179.216	32.8658	5.69286	0.758182	107.006	76.1075	51.4253	821.375	320.333	7.02744	0.147565	0.250268	5.72585	0.643081	2.41946	510.319	158.212	351.469	25.3174	86.5802	13.4426
13755-0046	Ky_0043_S01	35.5445	0.3825	2663.86		Elgeyo Marakwet	Kenya	12.5795	4.83	NON	25.9522	21.5512	3.16935	5052.07	3075.84	107059	2283.48	333.343	13887.7	3434.47	11766.3	127.975	82.0582	3420.84	115520	36.1789	37.7837	25.7679	241.129	38.4713	7.72493	1.31234	108.27	60.3874	36.8255	990.306	304	9.34802	0.215695	0.226988	8.71626	0.992237	3.27877	359.171	75.0842	415.513	13.8763	49.793	8.63978
13755-0047	Ky_0044_S01	35.5591	0.355194	2720.87	Kimilil	Elgeyo Marakwet	Kenya	13.3093	4.02	NON	33.4104	20.5762	3.57636	4772.32	2597.18	113607	1407.11	713.98	11681.5	1250.5	12428.2	129.92	87.9978	2909.13	120596	30.9235	37.5255	16.0141	146.172	41.1659	8.35694	1.48562	95.0497	39.9975	30.9279	1059.2	337.099	9.68531	0.205475	0.16115	8.8555	0.83777	3.10019	256.561	60.7295	426.811	10.9816	39.4462	6.86817
13755-0048	Ky_0045_S01	35.5636	0.27875	2740.81		Elgeyo Marakwet	Kenya	25.7538	4.76	NON	16.9305	13.6122	1.75989	3741.63	3152.49	84195	3345.1	986.78	11028.2	4337.37	9664.79	97.1869	56.7897	3357.26	82570.2	19.94	28.2745	22.4903	212.77	30.8718	5.28432	1.09423	89.6012	58.5043	19.8734	762.949	241.381	7.45055	0.136812	0.230658	6.50198	0.533373	2.49586	262.575	44.5726	305.54	7.28903	25.9345	4.398
13755-0049	Ky_0046_S01	35.5703	0.200417	2602.49	Kamwosor	Elgeyo Marakwet	Kenya	31.3709	5.37	NON	10.6226	16.0849	1.7677	2624.92	3501.38	80683.6	3691.42	1269.66	9367.05	6628.38	8081.56	77.7734	44.6049	2749.26	75971.2	18.1526	26.5016	26.2105	224.178	28.8941	4.55358	0.778494	81.639	77.7092	29.2554	778.63	232.982	6.84813	0.135914	0.223256	6.6373	0.496102	2.51657	267.684	65.2885	312.954	11.0387	40.3672	6.69606
13755-0051	Ky_0047_S01	35.6241	0.180417	2695.02	Kipsawos	Elgeyo Marakwet	Kenya	27.4108	4.37	NON	19.2621	15.214	1.5445	1892.85	2543.08	109417	1812.87	731.052	6129.59	2422.15	8309.02	83.5767	46.6874	1225.93	89592.2	9.71097	36.9278	14.085	155.381	37.5258	5.90278	1.07406	66.0092	35.6253	33.5801	869.585	267.137	8.07602	0.167884	0.189846	8.2187	0.635457	2.71801	170.907	70.3837	370.304	13.9666	51.2045	9.41328
13755-0053	Ky_0048_S01	35.7007	0.267083	1586.29		Elgeyo Marakwet	Kenya	8.52665	5.96	NON	2.31826	12.4016	2.66987	10218	12393.4	97458.9	1830.17	388.635	12283.8	15554.1	15338.7	167.326	159.42	1887.66	101987	36.9969	52.1675	28.364	139.831	24.5505	2.03607	0.255266	43.1243	248.417	35.7523	321.609	87.7377	2.53018	0.0628501	0.160019	2.77342	0.190914	1.34849	757.549	70.905	154.477	14.512	60.3181	11.3546
13755-0054	Ky_0049_S01	35.6351	0.318472	1400.31	Fluorspar, Kimwarer Village	Elgeyo Marakwet	Kenya	5.03821	6.11	NON	5.46906	10.9675	2.30092	21793.3	16216	92329.9	2088.03	172.496	19168.1	32328.3	6756.7	212.828	99.1964	1334.58	74408.2	29.337	42.5228	63.2052	216.254	18.6636	2.27227	0.240713	63.6773	614.648	24.585	57.1576	26.5118	2.47943	0.015	0.102637	1.47779	0.361819	1.36569	910.5	41.7837	86.7655	9.05123	38.2014	7.12622
13755-0055	Ky_0050_S01	35.3891	0.67275	2241.74	Sergoit Tugen Estate	Uasin Gishu	Kenya	10.5027	5.64	NON	24.169	26.5425	5.53783	6238.08	2579.19	119090	1625.12	180.479	15155	2861	9307.51	89.7948	82.8739	5297.68	114443	16.8935	31.4882	20.8151	194.025	38.1902	6.98197	0.775632	107.573	98.2298	64.5336	844.523	276.588	9.36159	0.118465	0.247119	6.99711	0.637346	2.54833	1046.62	157.266	541.953	26.4008	94.7354	16.6723
13755-0056	Ky_0051_S01	35.3842	0.804694	2181.31	Moiben	Uasin Gishu	Kenya	17.1958	5.54	NON	6.2254	18.4817	3.82206	5682.76	2447.13	68641.3	2321.93	1263.11	13361.1	5995.1	6685.89	67.4072	74.9964	3240.63	89847.8	13.6858	22.2785	18.7267	171.846	23.664	5.76106	0.644011	72.8325	101.202	51.1592	536.239	164.007	7.97578	0.0567944	0.261625	4.7115	0.39732	1.4981	677.033	103.017	222.969	17.2927	66.3285	11.9418
13755-0057	Ky_0052_S01	35.3354	0.817639	2118.07	Moiben (Mafuta Farm)	Uasin Gishu	Kenya	7.91287	4.46	NON	4.80437	25.994	5.38588	7255.25	2015.28	94197.2	552.927	335.741	15279.4	2211.16	8805.02	90.0789	65.9626	1174.85	87466.7	9.37664	24.0867	15.0419	155.345	30.243	6.18538	0.578395	105.579	76.5557	74.9314	746.774	228.074	5.24807	0.321901	0.136864	6.46194	0.565225	2.49489	408.004	114.019	230.784	20.8058	82.1597	15.7037
13755-0059	Ky_0053_S01	35.2989	0.751917	2115.58	Kabewes, (Ngoisa Farm)	Uasin Gishu	Kenya	8.58852	4.46	NON	10.3347	32.6379	5.33212	4210.64	2180.38	125032	1247.8	325.409	11454.7	1525.68	10540.3	91.199	111.344	2584.4	106030	12.4683	36.0586	19.0654	177.963	41.0635	6.4252	0.702355	113.192	60.9143	68.6088	973.316	307.77	8.12863	0.273376	0.183799	8.7978	0.678224	3.34417	560.797	134.674	322.45	24.4015	87.1875	15.5744
13755-0061	Ky_0054_S01	35.3567	0.867944	2005.3	Moiben (Kapohekewya)	Uasin Gishu	Kenya	6.70108	5.25	NON	21.3329	24.0036	2.83639	9144.87	3630.86	92467.4	511.446	619.276	18840.1	4837.54	6280.35	77.5387	72.1925	1375.36	61582.1	13.5347	33.3377	21.9778	145.444	26.7351	2.91667	0.412789	97.2399	129.255	42.6205	485.065	146.17	2.83548	0.0831026	0.129095	4.66428	0.282089	1.7818	676.714	87.609	186.4	15.9368	60.4959	10.5297
13755-0062	Ky_0056_S01	35.2082	0.203333	2035.83	Arwos	Nandi	Kenya	12.721	5.26	NON	14.4755	27.9202	4.61353	1296.91	3081.68	112934	2010.67	394.514	6718.76	3857.2	14157.5	202.653	85.188	2020.35	111574	42.6298	49.2469	92.1078	182.025	34.627	4.80949	1.32575	78.4311	107.567	72.2323	731.915	259.27	4.78962	0.37084	0.227676	6.9045	0.465134	2.87187	483.002	180.447	356.531	32.2035	123.212	20.8559
13755-0063	Ky_0057_S01	35.2216	0.143972	2028.66	Chepkuwyuk	Nandi	Kenya	9.67709	5.89	NON	14.7676	21.9751	2.85185	797.457	2317.41	95738.8	1817.83	375.101	6630.77	3926.3	8068.2	107.839	41.5852	2030.83	73642.4	24.7411	28.0374	33.0162	138.501	27.6649	3.60664	1.19369	74.9133	97.7418	59.199	476.452	161.671	3.46518	0.16351	0.140092	4.72416	0.284747	2.19998	447.22	124.388	266.837	22.8024	87.6495	14.9555
13755-0064	Ky_0058_S01	35.3092	0.115139	2227.41	Ngabuat	Nandi	Kenya	14.7381	5.24	NON	23.7164	32.6601	7.47108	1542.21	4779.87	121868	2279.43	435.66	10101.3	7940.75	23932.1	409.527	46.5603	2183.92	137586	36.5319	31.3745	78.802	185.471	40.9192	5.22492	1.33336	123.773	225.178	85.7458	825.689	410.27	4.30861	0.17125	0.222191	6.62832	0.572838	3.21712	1099.72	237.746	413.954	37.8128	143.227	23.9402
13755-0065	Ky_0059_S01	35.2569	0.162361	2083.49	Kipkoror	Nandi	Kenya	14.0466	5	NON	15.2303	28.8513	5.40218	1734.66	5525.25	110573	1832.89	967.57	10590.6	4909.04	21101.4	268.103	102.983	2305.58	138914	51.7444	50.5023	74.4405	168.412	38.2204	5.42117	1.06084	125.146	161.785	63.6818	871.143	355.516	5.15758	0.19344	0.257329	7.14523	0.546239	2.89183	675.805	218.459	440.902	37.7163	137.075	22.2815
13755-0066	Ky_0060_S01	35.2901	0.216417	2200.93	Kapkorid/Lessos	Nandi	Kenya	11.7035	5.26	NON	25.8963	24.0636	7.24998	1671.11	5624.19	103020	2268.75	789.206	13708.5	6907.23	17117.7	356.475	33.668	3398.61	121765	32.5102	20.7867	73.7069	205.778	34.7502	6.38624	1.12505	143.009	207.835	81.4053	736.012	403.503	3.65415	0.157705	0.207111	4.72532	0.791791	2.60883	1342.4	210.496	340.016	29.5004	108.773	18.7189
13755-0067	Ky_0061_S01	35.1347	0.231222	2070.72	Chepterit, 1 Kuwur Ter	Nandi	Kenya	8.93872	4.97	NON	16.9108	22.7171	2.69357	995.603	2294.69	92715.7	1264.38	432.749	6578.52	2683.84	5049.18	70.2428	72.3389	1429.62	55938.1	17.5186	36.9906	20.1383	101.416	25.7259	3.43628	1.1514	76.9909	56.7491	69.307	363.897	108.401	3.61163	0.0877071	0.137447	4.01749	0.280443	3.7832	322.814	142.692	211.068	25.8039	97.3952	16.4457
13755-0068	Ky_0062_S01	35.1313	0.245	2078.5	Segut	Nandi	Kenya	11.3257	5.46	NON	14.1141	29.3222	2.85296	942.043	1933.11	99598.2	2040.67	502.319	5001.6	2885.18	6919.63	83.8598	61.385	2058.65	76729.8	16.5916	37.558	19.6325	143.891	31.2756	5.50322	0.897187	64.8719	44.5712	72.6078	653.921	201.604	6.36212	0.113199	0.220003	6.27125	0.539583	3.03599	353.679	147.292	338.375	27.7548	104.807	18.1467
13755-0069	Ky_0063_S01	35.0398	0.384194	2098.44	Kebulowik	Nandi	Kenya	9.74817	4.81	NON	15.1047	19.9966	2.36954	1697.6	2505.29	79325.4	746.516	496.483	14850	3067.95	4092.24	48.4344	28.1912	1076.03	40538.8	11.9777	20.2452	15.5482	79.5808	21.6009	3.29014	1.13481	114.752	78.2467	44.9916	280.494	78.7582	2.37088	0.251292	0.106154	3.34924	0.177432	1.9819	546.391	117.172	175.312	19.678	76.6556	12.015
13755-0071	Ky_0064_S01	35.0446	0.253694	2006.54	Kombe, Kipchabo	Nandi	Kenya	10.8642	4.81	NON	22.8351	30.3133	3.34388	972.184	1918.95	102375	1067.7	297.017	4963.39	2829.62	7090.13	87.6243	59.4917	2131.6	76758.2	21.94	45.7229	24.5413	127.619	33.3828	5.37901	1.47391	81.0647	45.2729	110.165	730.895	214.212	5.03602	0.163551	0.260022	7.19613	0.454974	3.43557	262.6	241.494	334.588	40.0591	152.644	25.8889
13755-0072	Ky_0065_S01	35.031	0.0630278	2024.3	Chepkowgony	Elgeyo Marakwet	Kenya	10.8767	4.8	NON	21.2325	26.5797	2.5236	1479.33	1949.25	90083.5	1059.94	585.403	10371.5	2553.75	5451.43	72.8418	44.6995	3193.23	59419.8	19.4236	31.6304	26.3571	138.721	26.0675	4.13715	1.55684	116.789	64.128	83.5137	495.526	138.786	4.32909	0.146086	0.351961	5.07362	0.34719	6.2407	406.705	208.845	280.43	32.9329	125.757	19.7142
13755-0073	Ky_0066_S01	35.083	0.0801111	1982.87	Mosombor	Elgeyo Marakwet	Kenya	12.7507	4.89	NON	21.2212	21.4571	1.91635	1630.7	3666.68	93036.4	1109.12	1067.86	11154.6	4138.69	5714.14	162.121	131.841	2975.44	80797.9	75.9151	92.5345	79.5129	239.905	23.6064	2.95568	1.91821	111.453	50.8475	46.5061	259.136	72.9286	3.3352	0.314319	0.46389	2.98298	0.274684	2.45156	483.372	74.6261	132.988	12.884	49.1879	8.80511
13755-0074	Ky_0067_S01	35.2278	0.465222	2136.76	William's Farm	Uasin Gishu	Kenya	9.50683	4.18	NON	17.4683	34.5112	5.59463	2429.22	1765.79	126520	643.373	357.348	8407.01	1548.32	8786.96	79.4599	81.9477	1210.98	84838.6	9.91481	39.1363	16.1435	165.344	38.6794	5.33155	0.848484	105.666	34.3387	80.915	971.388	333.024	5.85029	0.177412	0.158408	8.43199	0.564202	3.48267	213.118	144.063	302.334	27.9491	105.568	19.1665
13755-0075	Ky_0068_S01	35.5124	0.714306	2333.64	Singore	Elgeyo Marakwet	Kenya	10.7618	5.42	NON	26.5986	30.1632	6.34368	5556.1	3071.58	122206	1289.55	905.419	13140.7	6178.61	10037.4	87.0999	49.6539	3796.27	95410.7	20.0355	34.9974	24.6888	271.194	40.2296	4.86312	1.17368	124.738	122.114	119.602	1122.89	377.181	5.03837	0.228007	0.432206	9.09471	0.539001	3.52137	736.949	254.435	472.819	42.9753	157.127	26.44
13755-0076	Ky_0069_S01	35.5025	0.866083	2466.98	Chebimit	Elgeyo Marakwet	Kenya	13.5341	6	NON	19.5156	35.6724	4.23627	3788.81	2983.15	127216	1319.63	1058.78	11238.9	6043.17	9505.13	101.525	58.3374	1545.59	97735.6	18.8012	41.701	22.0619	182.531	41.4571	5.23343	0.819593	110.413	94.0909	76.4617	932.488	280.04	5.56441	0.190654	0.170128	8.81565	0.627338	3.26051	306.081	132.793	376.233	25.9426	98.8222	18.019
13755-0077	Ky_0070_S01	35.5064	0.888667	2450.78	Chebara	Elgeyo Marakwet	Kenya	12.164	5.68	NON	20.5129	38.3448	5.3932	5228.56	2924.17	124883	1224.44	419.672	13224.8	5789.93	9074.72	87.3291	52.5186	2595.83	96360.1	17.822	37.5695	18.253	186.189	41.299	5.38477	0.929236	115.577	131.953	70.6586	1034.88	336.868	5.40431	0.214684	0.195592	9.27338	0.636354	3.12574	563.918	141.964	377.975	25.6041	92.6879	16.344
13755-0078	Ky_0071_S01	35.5542	0.983833	2397.82	Kapsowar	Elgeyo Marakwet	Kenya	11.0147	5.59	NON	13.4183	11.5056	2.39639	4137.17	16191	74969.7	996.374	1082.62	10382.8	14068.6	4171.17	218.528	553.275	2459.92	109163	100.225	92.8948	43.8672	111.343	17.9278	2.48934	1.22547	61.1171	85.7697	31.0326	181.927	47.5043	2.38513	0.267992	0.149653	2.2095	0.232324	1.45489	644.897	48.8558	84.7489	8.89519	34.8327	6.35262
13755-0079	Ky_0072_S01	35.561	0.895472	2424.3	Sangurur	Elgeyo Marakwet	Kenya	10.0826	5.07	NON	34.0212	24.658	3.01746	5242.33	3559.65	127768	1288.45	816.238	12199	3311.91	10068.1	103.45	55.0818	4467.08	97718.7	35.438	41.7071	18.3654	191.427	43.2511	5.40328	1.56022	113.623	70.0402	60.2948	992.399	296.643	6.3188	0.227244	0.266901	8.49446	0.543785	3.28978	365.288	115.158	373.99	18.9664	70.8997	12.0393
13755-0080	Ky_0073_S01	35.515	0.665111	2302.49	Kapchepkoima	Elgeyo Marakwet	Kenya	10.3516	5.17	NON	26.7627	33.2128	5.69279	8648.37	2903.16	128474	1195.1	916.663	23266.3	4192.4	8596.9	64.3518	39.5111	3113.37	82865.5	13.4249	28.7502	15.0115	218.513	39.1225	4.62548	1.06005	136.831	132.305	106.559	1142.34	400.564	4.90193	0.237416	0.258139	8.37235	0.530597	3.22956	433.176	270.496	429.547	41.7863	148.734	23.7596
13755-0081	Ky_0076_S01	34.7944	1.03964	2191.28	Hell's Gate, Mt Elgon Nt Park	Trans Nzola	Kenya	12.7809	5.34	NON	20.7042	34.4302	5.78704	1283.86	6259.29	103931	1613.33	1336.28	5961.82	4182.53	22098	340.765	156.93	2257.65	177078	81.4349	91.2365	243.152	161.89	30.9371	4.08275	0.766904	71.8476	74.8479	59.1742	476.471	191.312	2.98082	0.164887	0.120585	5.15905	0.41821	2.27872	488.161	132.355	253.978	24.2899	96.3522	16.9486
13907-0001	KE2_01_S01	34.5598	0.51813	2161.99	Banda(Mskoma)	Bungoma	Kenya	4.02538	4.519	NON	6.64537	23.2387	1.86637	582.544	1163.66	66154.5	413.684	29.1586	9635.06	1003.69	4034.72	56.5072	58.7597	456.705	26254.1	13.0936	29.0202	16.7161	46.079	19.2742	1.9024	0.428346	81.0456	22.6815	32.5426	231.927	57.6008	2.1168	0.0657261	0.0553161	3.36993	0.136225	3.57907	267.077	52.728	65.2802	11.4449	42.6362	7.64485
13907-0002	KE2_02_S01	34.5953	0.53394	1472.27	Siaka	Bungoma	Kenya	4.37338	4.72	NON	6.08135	41.6956	2.46449	518.569	1131.55	83097.3	454.644	4	6151.87	1466.54	7308.02	65.973	48.6703	459.1	30878.8	10.6392	34.2554	14.1242	46.9435	25.675	2.58286	0.395285	75.1527	40.2532	61.3336	413.83	119.775	1.78501	0.0758422	0.0685466	5.15681	0.25683	4.4975	196.549	93.4069	127.054	22.2254	84.4436	15.8324
13907-0003	KE2_03_S01	34.5645	0.55306	1427.41	Ranje	Bungoma	Kenya	2.70485	6.39	NON	0.703412	14.3696	1.02991	1790.5	878.913	22655	265.271	275.863	6135.05	2157.12	1935	47.0815	37.6657	124.195	15847.6	3.61738	12.7673	13.0175	56.3819	6.72889	1.19991	0.160108	30.9597	36.0788	12.3023	101.407	21.4742	0.605913	0.0418665	0.0452639	1.34464	0.331626	1.71471	160.775	21.0151	32.8187	4.41922	17.1199	3.09939
13907-0004	KE2_04_S01	34.5197	0.60831	1490.97	Butieli (Kibabi)	Bungoma	Kenya	2.55022	4.35	NON	3.70721	19.9736	1.45798	678.089	939.423	43679.5	238.114	15.9977	13255.3	582.416	2778.58	44.293	89.5725	334.018	22077	7.74477	21.3202	9.2308	26.3213	12.6466	1.11989	0.293828	86.7646	20.5939	13.9634	141.612	35.668	1.18429	0.0305338	0.0238538	2.34071	0.0875982	4.48157	191.682	20.558	46.4576	4.51888	16.8599	3.20768
13907-0005	KE2_05_S01	34.61	0.59242	1538.32	Sinoko (Ndengelwa)	Bungoma	Kenya	4.83261	7.09	CALC	2.11436	17.4694	1.05713	1760.57	2017.7	36711.3	807.99	4	11781.9	6532.84	1848.17	32.9018	45.0784	494.232	15343.9	5.2809	16.2228	15.4461	81.3064	10.2956	1.12796	0.27907	63.4332	76.3192	15.4149	95.6992	22.8608	0.947828	0.015	0.334121	2.34078	1.36467	3.32235	306.026	29.3379	42.1821	5.93022	22.0602	3.75788
13907-0006	KE2_06_S01	34.5285	0.52779	1537.69	Machwenu (Msikoma)	Bungoma	Kenya	1.97709	4.83	NON	1.90855	6.53214	1.46657	1307.86	497.597	47375.3	271.569	4	41756.3	739.202	1884.67	20.4853	18.8433	345.147	11697.9	4.17385	7.06942	4.17467	21.4219	12.0991	1.22709	0.275555	254.72	30.889	15.5377	210.398	34.8773	0.9847	0.0306285	0.0413223	2.22637	0.227876	2.41924	280.975	17.1331	42.0937	3.65506	13.6573	2.95264
13907-0007	KE2_07_S01	34.4926	0.53312	1419.31	Mateka	Bungoma	Kenya	3.86266	4.21	NON	3.85234	17.3667	1.89124	362.68	708.5	47323.2	327.582	336.644	3655.92	539.687	3676.42	56.458	107.659	516.014	26189.3	15.9583	33.8201	14.4967	34.9913	14.5343	1.88773	0.374227	39.8647	11.6248	24.7507	207.688	56.2315	1.71098	0.0351335	0.0625764	2.84754	0.13112	2.45681	139.386	33.2123	54.1204	7.6595	29.3164	5.53479
13907-0008	KE2_08_S01	34.4533	0.55034	1348.6	Nandingwa	Bungoma	Kenya	5.24726	4.36	NON	6.64266	19.282	1.69402	1421.45	1729.63	56987.4	401.069	4	13622.2	1448.55	4166.58	81.0539	209.438	610.015	33241.4	13.8684	58.7788	21.842	33.8583	15.0172	1.67247	0.429548	81.2965	46.75	25.13	154.124	34.765	1.41906	0.015	0.0668346	2.22616	0.103532	2.48811	486.64	35.0534	45.7032	8.1751	32.2958	6.11158
13907-0010	KE2_09_S01	34.4121	0.55549	1321.18	MISSING	Bungoma	Kenya	2.27362	4.26	NON	1.39226	8.66522	0.549581	335.236	435.142	24983.3	224.047	4	4460.28	414.217	2916.6	27.1014	37.113	171.626	9550.42	2.69188	8.74479	4.26637	17.6674	7.50511	0.723108	0.209652	26.206	14.7415	10.8835	123.246	31.8995	0.773201	0.015	0.037438	1.74068	0.0810766	1.40006	140.51	16.203	16.6415	3.44192	13.3947	2.47111
13907-0011	KE2_10_S01	34.4047	0.59145	1308.1	Syombe (Myanga)	Bungoma	Kenya	3.48894	6.23	NON	2.8096	13.4415	0.723971	593.606	1029.45	31400.3	311.061	4	7372.31	1161.79	2602.49	38.9555	45.8085	277.359	15609.3	5.33199	15.7057	11.8797	35.9661	8.53883	1.12204	0.23147	49.7956	18.9712	14.5902	110.584	25.8968	1.08349	0.0371956	0.070078	1.61999	0.0903362	1.5957	208.879	20.2698	27.2836	4.66139	18.0199	3.44841
13907-0012	KE2_11_S01	34.4067	0.59583	1276.64	Syombe (Myanga)	Bungoma	Kenya	2.45909	5.88	NON	2.54083	20.0426	0.963706	1564.79	943.499	29552.8	279.843	4	8069.74	1470.76	2616.57	33.8645	37.1943	286.068	12899.9	4.41682	14.0112	8.93162	23.8769	8.3999	1.02571	0.219754	46.4032	25.9317	15.5322	111.137	27.3788	0.970112	0.136543	0.0426454	1.51617	0.0643804	1.87452	252.95	26.2656	30.3493	5.33357	20.4309	3.64623
13907-0013	KE2_12_S01	34.4399	0.60733	1329.6	MISSING	Bungoma	Kenya	3.47876	6.73	CALC	2.85339	11.5542	1.28141	3362.2	1345.15	52408.8	604.962	4	36548.3	4396.16	3498.08	62.3792	39.7088	462.961	25052.6	6.9053	11.2562	10.5834	42.5858	12.7366	2.22666	0.271553	115.824	187.01	14.2915	111.718	28.142	1.15092	0.0467895	0.0767415	2.03927	0.236005	2.78204	1067.35	28.8819	54.9603	6.02057	22.774	3.93359
13907-0014	KE2_13_S01	34.4727	0.59697	1395.02	Nang'eni	Bungoma	Kenya	2.97108	5.36	NON	2.5667	12.3713	0.796806	917.934	1093.52	30180.7	211.862	4	9140	1239.81	4240.6	44.9565	42.2536	385.909	17363.5	5.1122	11.3447	8.29094	28.4113	8.80711	0.817404	0.230181	55.1853	31.3484	14.7714	103.178	26.4017	0.82947	0.015	0.0245308	1.69328	0.0788751	2.05401	227.9	24.7815	31.8861	5.51049	21.2032	3.83655
13907-0015	KE2_14_S01	34.5176	0.59184	1450.47	Namisi	Bungoma	Kenya	2.89707	5.66	NON	1.8876	18.5777	1.59531	3868.41	1479.13	50368	468.131	4	40877.1	2580.27	1924.91	39.8905	21.0595	490.431	15501.1	6.63725	6.80212	8.30591	32.7352	11.4479	0.891974	0.252436	165.972	96.7463	11.1155	84.929	14.3956	0.890441	0.015	0.0604479	2.14964	0.0953986	5.43151	859.425	20.471	50.8769	4.38848	16.6418	2.8863
13907-0016	KE2_15_S01	34.645	-0.02184	1506.85	Rabour	Kisumu	Kenya	3.33668	5.78	NON	2.88935	13.9002	1.26896	16751.3	1403.27	88493.9	279.061	4	42459.1	4496.13	1973.13	33.6141	17.5814	732.312	22990.1	6.96634	8.36803	18.4598	47.0652	20.2357	1.37248	0.220997	176.752	213.142	10.2518	204.943	27.4535	1.61313	0.0581294	0.0903835	1.07373	0.164072	4.75984	1584.99	23.1022	71.1248	4.07399	14.2355	2.40651
13907-0018	KE2_16_S01	35.035	0.59148	1906.54	Machungwa	Trans-Nzoia	Kenya	4.22521	4.32	NON	10.0783	15.2348	2.39731	1353.26	1881.26	79193.7	460.485	4	10861.2	1210.15	3896.46	68.2734	60.1639	914.057	38638.2	17.1944	27.5676	18.9689	56.3408	23.0557	2.78599	0.547482	71.4225	55.5158	39.866	192.674	46.7349	1.75533	0.0393598	0.0662308	2.19997	0.174043	1.54723	610.188	68.7954	111.914	14.5507	54.468	9.61979
13907-0019	KE2_17_S01	35.0701	0.98857	1875.39	Machungwa	Trans-Nzoia	Kenya	5.22568	5.37	NON	6.91163	14.1571	1.48989	1874.75	1656.49	64391.7	428.857	33.1822	11090.7	1901.83	3096.53	50.2511	51.0979	590.64	29557.5	12.3071	23.4524	15.7498	49.3459	18.166	2.15601	0.368448	62.0012	62.704	26.37	165.637	39.0026	1.30547	0.0373948	0.0596284	2.0087	0.132678	1.7823	540.938	42.5502	80.7009	9.21143	35.3754	6.24433
13907-0020	KE2_18_S01	35.073	0.96203	1880.06	Wehoya	Trans-Nzoia	Kenya	3.4979	4.66	NON	5.04737	9.56234	1.24655	1047.94	1055.32	42349.6	289.846	4	7632.11	1033.76	2276.69	34.3892	44.645	526.008	22533.2	10.4096	15.5867	10.5083	33.9737	12.8966	1.78693	0.249955	44.0703	54.2144	20.0423	133.337	30.3182	1.04161	0.0332276	0.0242206	1.37821	0.118606	0.774136	370.476	32.7088	60.3703	7.22108	26.8248	4.92293
13907-0021	KE2_19_S01	35.101	0.91242	1767.91	Kaptien	Trans-Nzoia	Kenya	3.04698	5.22	NON	1.54814	6.41827	0.665847	11654	1428.05	48243.1	344.21	4	14453.8	8608.18	1967.53	31.9641	19.8364	219.451	13545.2	2.62939	6.97027	7.52882	181.322	11.7702	1.14213	0.209589	46.8483	233.403	10.9335	94.0294	22.2315	0.619328	0.015	0.0566076	1.14161	0.178897	0.673128	706.776	18.5331	18.0329	3.74746	14.7107	2.55023
13907-0022	KE2_20_S01	35.0955	0.8916	1885.05	Kapkoi Sisal (Makhele)	Trans-Nzoia	Kenya	7.06657	7.7	CALC	2.58831	10.091	1.10511	3506.55	2363.71	45005.2	1276.14	230.417	17335.8	6557.92	1638.81	27.0874	30.8696	335.803	16334.1	5.38798	12.0708	13.2034	87.5359	11.5957	1.43551	0.233855	56.4655	150.339	13.6334	95.5699	19.7766	0.603876	0.015	0.136703	1.26351	0.179642	1.40591	730.847	19.7594	40.1805	4.31215	16.5772	3.09805
13907-0025	KE2_21_S01	35.0892	0.88432	1849.84	Kapkoi Sisal (Makhele)	Trans-Nzoia	Kenya	5.483	4.98	NON	8.14586	22.4772	2.65647	1617.79	1631.55	77045.2	767.52	4	14878.4	2180.72	3915.73	65.0697	65.3012	855.458	38041.7	16.3558	29.975	21.1892	169.808	21.005	3.89823	0.439925	86.5581	74.9708	39.1637	266.652	64.9817	2.21676	0.0425939	0.143455	2.98998	0.211451	2.62082	519.932	55.8369	118.792	12.6484	48.2115	9.32617
13907-0026	KE2_22_S01	34.9115	0.91979	1840.5	Nabiswa	Trans-Nzoia	Kenya	5.44252	4.74	NON	11.6164	29.0782	3.47917	1745.23	2473.18	105882	441.923	4	28934.2	1939.63	4614.53	69.4318	38.5253	499.723	45290.9	13.1372	29.4296	19.4005	62.5866	27.2631	2.8456	0.535273	179.828	127.113	36.2264	259.634	61.6449	2.30282	0.0532812	0.0463386	3.52141	0.167151	3.99768	625.942	77.6391	178.711	16.8088	62.4641	10.6726
13907-0027	KE2_23_S01	34.9135	0.9348	1813.4	Nabiswa	Trans-Nzoia	Kenya	3.82937	5.79	NON	5.08142	11.926	1.64733	2054.95	1570.2	58436.2	313.964	8.73083	27938.3	2397.67	3053.76	41.8792	32.1568	414.192	22352.3	7.90723	14.6931	12.0949	43.2301	15.0668	1.91389	0.368838	115.492	122.715	26.8234	142.937	33.7206	1.11646	0.0350079	0.293257	1.93367	2.07252	2.07364	737.071	50.3121	80.5843	11.6065	43.7084	7.52602
13907-0028	KE2_24_S01	34.8936	0.90156	1784.42	Weyeta A	Trans-Nzoia	Kenya	10.8243	4.92	NON	4.87486	32.1575	4.68815	2566.23	3008.48	91163.6	931.62	217.901	11680.8	3559.28	11366.2	212.837	96.3451	1174.65	75186.8	31.7996	54.0474	122.417	114.521	28.5568	4.3486	0.629732	96.4532	67.4217	60.7108	432.766	134.334	2.4618	0.0995877	0.253115	4.63074	0.713431	2.69172	487.786	114.311	232.725	22.6206	85.5921	15.1746
13907-0029	KE2_25_S01	34.896	0.88139	1841.74	Milelee	Trans-Nzoia	Kenya	6.546	7.36	CALC	3.56716	14.3662	1.40112	913.944	1878.02	54227.1	916.079	4	12347.9	4783.2	2637.39	36.3456	35.4735	553.491	24338.7	7.27034	17.6735	17.2219	128.397	15.2234	1.68344	0.253549	78.6449	65.0196	25.8318	197.302	39.2186	1.43121	0.136586	0.146236	2.49444	0.540338	1.57082	353.795	46.6741	91.3825	9.55073	35.6182	6.61988
13907-0030	KE2_26_S01	34.8491	0.86307	1813.71	Mukuyuni	Trans-Nzoia	Kenya	4.10246	5.74	NON	4.06574	7.81914	0.828029	1061.1	1851.39	39661.5	408.538	4	6361.77	2817.44	3774.39	46.221	44.8362	421.52	28188.5	9.91378	17.3034	14.0651	80.9421	11.1142	1.05591	0.245685	40.8269	36.0616	23.2771	87.8924	23.4133	1.07402	0.0590742	0.0601977	1.36212	0.0924671	1.01338	344.327	35.2372	64.5921	7.9911	30.2158	5.58329
13907-0031	KE2_27_S01	34.8457	0.84443	1746.42	Weonia	Trans-Nzoia	Kenya	5.39922	4.98	NON	6.77225	20.1857	1.65946	1086.4	1652.62	60331.4	412.84	4	6148.43	2882.19	4039.23	67.0436	74.846	430.687	35082.9	13.5403	37.1352	20.6156	40.7618	17.3962	1.63239	0.33491	54.7657	47.9396	35.3485	183.644	48.9697	1.70514	0.0540398	0.0434445	2.4913	0.25311	2.45814	254.356	53.3735	98.4673	12.4358	49.1237	8.94942
13907-0032	KE2_28_S01	34.8422	0.81745	1772.27	Mcharage	Trans-Nzoia	Kenya	5.85266	5.09	NON	6.98904	23.8361	2.12769	985.785	1414.61	64127.4	316.855	4	11743.7	1277.84	3123.84	57.5327	61.5281	397.69	32024.6	12.8178	30.7248	17.1815	35.6385	18.3758	1.81955	0.372779	84.4005	29.7568	27.5144	190.407	43.7262	1.58296	0.0544387	0.0392388	2.66124	0.138647	4.17845	317.809	37.0413	86.2588	8.58914	33.1443	6.39336
13907-0034	KE2_29_S01	34.8839	0.84022	1820.25	Kibabii	Trans-Nzoia	Kenya	5.37613	4.57	NON	8.38681	20.7344	2.6274	590.614	972.29	71280.2	653.134	30.4227	3923.14	842.667	4670.34	66.0502	62.8496	547.877	44825	18.2159	34.0287	17.8181	53.5422	23.4943	3.22099	0.416492	49.636	17.6135	59.9966	368.789	92.5068	2.79916	0.0542864	0.0415514	4.15326	0.300183	3.43367	112.316	82.1477	152.57	19.2543	73.0367	13.7928
13907-0036	KE2_30_S01	34.9179	0.8892	1804.05	Kananachi	Trans-Nzoia	Kenya	5.1731	4.99	NON	6.65447	16.4435	1.74291	1225.25	1442.21	60817.4	499.243	4	9018.72	1461.18	3338.44	46.148	39.7672	362.089	28729.8	10.1046	23.4308	15.3591	40.1647	16.6725	1.61462	0.286956	58.3847	48.7059	30.989	172.097	45.3495	1.36369	0.015	0.0330301	2.37907	0.15216	1.74289	342.067	48.1299	93.2503	11.2127	42.7697	7.6317
13907-0038	KE2_31_S01	34.6438	-0.01269	1595.33	Nameza	Kisumu	Kenya	3.56535	6.79	CALC	1.21066	10.7647	2.29227	21094.1	1882.78	78840.3	376.737	4	43653.6	5542.56	1642.74	32.5214	15.1519	396.167	19954.9	5.21178	7.14634	9.62874	128.217	16.9894	1.18157	0.182436	175.318	183.39	7.68566	148.38	13.9058	0.911267	0.038455	0.099261	1.18283	0.212659	4.89858	706.046	29.0223	73.8301	4.7316	15.8694	2.37433
13907-0039	KE2_32_S01	34.6552	-0.03038	1412.46	Rabour	Kisumu	Kenya	9.43864	6.49	NON	14.7562	37.5288	4.72274	2418.09	1723.72	109595	1127.79	4	13516.5	4177.51	6425.04	58.6725	50.0601	2187.94	57721.3	12.5519	32.7483	25.3909	189.452	36.8764	4.72689	0.779925	120.365	65.5838	82.3006	950	277.784	4.30486	0.153193	0.280095	8.79559	0.593923	4.62433	416.585	154.623	373.617	28.77	101.36	16.8675
13907-0040	KE2_33_S01	34.6703	-0.02602	1390.03	Ngasi A	Kisumu	Kenya	2.54904	5.93	NON	2.06735	13.4506	1.16632	1015.33	523.4	28196.1	278.841	4	14493.4	1204.38	3484.21	26.8279	28.6726	417.694	14125.5	2.97457	6.64198	5.42149	33.1693	9.25198	1.57011	0.262475	73.9561	37.8196	15.4502	286.454	86.0754	1.62546	0.0434565	0.0639461	2.47749	0.234883	2.23454	264.766	26.681	58.6141	5.19634	19.314	3.45721
13907-0041	KE2_34_S01	34.649	-0.04206	1382.55	MISSING	Kisumu	Kenya	5.39019	5.28	NON	22.6637	33.2541	6.16442	3171.82	1906.86	114348	521.425	28.2444	13313.7	2364.07	6988.54	68.0093	39.3175	4193.07	72968.2	22.6777	32.7598	15.4752	108.041	35.6952	6.46084	0.750273	128.196	53.1548	79.0251	830.915	266.641	5.6606	0.115835	0.265178	7.15796	0.656129	4.25807	721.57	155.54	518.449	28.7334	99.9537	16.0869
13907-0042	KE2_35_S01	34.6322	-0.04725	1419.63	Yenga	Kisumu	Kenya	7.36967	4.52	NON	25.7131	45.2038	4.3121	917.738	1446.37	121007	608.196	4	5337.36	919.117	8290.81	78.5354	66.7043	1409.92	72921.7	14.6852	44.8712	15.2899	120.794	45.1058	7.19686	0.811523	98.2239	21.9805	65.4908	1119.08	314.565	5.28447	0.157437	0.125704	10.2261	0.622819	4.70038	177.494	117.84	449.176	24.5374	88.001	16.0853
13907-0043	KE2_36_S01	34.7212	-0.02833	1493.77	Orinde	Kisumu	Kenya	7.78775	5.25	NON	27.4595	49.3775	4.61053	1086.15	1883	131659	945.122	221.129	6200.29	3153.61	8887.52	82.4809	65.9963	3069.17	84920.7	17.5669	47.9746	22.8008	173.048	50.8124	7.74266	1.23463	101.613	47.1711	149.152	1326.35	392.492	5.26817	0.170834	0.326626	12.4669	0.634693	5.15615	254.376	295.151	593.185	57.3048	203.326	35.3865
13907-0044	KE2_37_S01	34.7275	-0.0073	1508.41	Dagothim	Kisumu	Kenya	6.34091	4.34	NON	27.1964	41.0605	4.00088	1116.38	1465.91	145301	760.068	246.89	5328.7	997.9	6655.61	66.7136	48.0748	3954.53	83925.3	14.2805	41.673	14.5499	179.956	49.519	7.24498	0.958655	75.857	23.0932	101.75	1197.19	371.078	6.48763	0.171083	0.22791	10.4451	0.68696	4.19578	250.021	220.448	506.543	40.3023	138.755	22.9756
13907-0045	KE2_38_S01	34.7428	-0.02891	1571.03	Kanyamony	Kisumu	Kenya	8.11903	5.3	NON	21.1865	43.4343	5.97028	1457.68	1625.76	139431	1218.59	4	7282.73	2145.6	7345.69	73.7467	56.5269	3717.92	97336	17.703	43.2401	26.5037	205.267	51.1329	8.45265	0.991567	102.669	32.7551	88.7492	1268.84	400.739	7.04595	0.160687	0.273433	11.923	0.792415	4.26139	393.956	177.248	568.496	34.758	121.059	20.1164
13907-0046	KE2_39_S01	34.7461	-0.04379	1425.23	Kanyawar	Kisumu	Kenya	8.07365	6.18	NON	14.3046	43.3348	7.18239	1765.43	1814.67	136139	742.958	4	9038.37	3121.54	5883.86	58.1846	54.2058	4972.95	83015.7	18.7589	32.5315	15.3412	191.504	47.6912	7.40702	0.715481	123.263	35.8778	75.0355	1120.89	351.402	7.91657	0.138013	0.30974	9.58852	0.767336	4.14629	406.788	162.78	575.419	29.2719	99.983	16.5968
13907-0047	KE2_40_S01	34.7208	-0.07489	1451.71	Luala	Kisumu	Kenya	3.50743	6.29	NON	4.93687	19.4099	3.32788	9225.49	1538.13	77944.2	554.073	4	43163.5	4083.52	4027.38	36.5048	35.4078	1599.98	42772.6	5.23513	10.6571	9.08046	106.75	23.7715	4.07473	0.360737	181.299	126.998	49.6193	534.239	177.562	2.13549	0.0879761	0.249675	4.7411	0.425625	3.38502	1174.09	107.892	135.124	19.1659	65.5731	10.7308
13907-0048	KE2_41_S01	34.7105	-0.09217	1167.6	Nawa	Kisumu	Kenya	3.8171	6.31	NON	2.55922	17.5088	3.80783	8851.3	2253.58	57596.4	748.309	4	28437	5519.94	2680.03	24.4153	17.3046	1423.84	24812.8	5.29613	8.54966	10.4938	95.9997	19.085	2.14348	0.403236	139.098	107.52	53.0329	365.895	125.303	1.40074	0.173737	0.170442	3.38705	0.381018	2.57529	584.688	107.281	243.858	20.0382	69.1433	11.8532
13907-0049	KE2_42_S01	34.7062	-0.06049	1252.65	Rambara	Kisumu	Kenya	3.83048	7.47	CALC	4.17047	24.1397	3.62025	10884.9	5145.01	83807.9	763.32	105.6	34936.5	11538.6	3369.35	48.5363	36.2103	1555.4	35634.7	8.98378	19.5274	16.8951	142.75	24.3735	3.60889	0.270678	169.58	232.309	58.1582	362.067	116.125	1.04906	0.11228	0.21107	4.11765	0.35484	4.11292	980.298	124.904	230.088	23.1048	81.5346	13.559
13907-0050	KE2_43_S01	34.6874	-0.06765	1207.79	Rambara B	Kisumu	Kenya	2.63519	6.92	CALC	2.58763	13.961	2.30638	15575	3171.33	82525.1	666.557	4	51531.1	9464.14	3726.19	67.8056	55.5985	418.222	24754.6	7.79141	17.2719	9.69281	54.6503	18.6262	1.9669	0.26537	209.331	413.578	17.0745	139.482	33.9648	1.34886	0.0607043	0.0801386	1.82593	0.340539	5.35206	1109.25	41.451	70.7223	9.07809	34.001	5.9628
13907-0051	KE2_44_S01	34.6958	-0.09002	1170.4	Kodawo	Kisumu	Kenya	3.70782	6.44	NON	2.08809	12.4603	1.85526	5362.06	2781.89	37314.9	4052.13	253.546	26822.1	9076.57	1998.34	24.0229	18.0588	3601.42	24068.5	8.52688	9.09371	16.9116	165.427	12.8421	2.42086	0.364341	127.131	138.338	33.0959	232.924	75.9872	2.51758	0.060281	0.503897	2.75051	0.445768	2.18812	703.896	82.7862	217.948	15.1182	52.482	8.39559
13907-0052	KE2_45_S01	34.7577	-0.071	1193.77	Kanyakwal	Kisumu	Kenya	3.78308	5.55	NON	6.29634	23.4493	4.80724	15319	1366.3	94300.1	496.666	1152.4	37524.1	2580.7	4193.77	42.0861	31.4356	5528.11	67383.5	12.5526	13.6719	6.33326	145.061	29.1123	5.92999	0.499781	140.577	62.9827	37.2448	610.315	213.624	4.8288	0.0953615	0.370464	4.92557	0.766366	1.83534	669.796	98.9847	307.099	17.1296	55.4095	8.58635
13907-0054	KE2_46_S01	34.6572	-0.07048	1240.81	Kadongo	Kisumu	Kenya	2.8849	5.75	NON	3.21407	15.9557	2.54224	11297.8	2254.88	71837.4	301.15	558.881	45466.3	5338.35	2909.92	63.0742	27.8353	1174.9	26376.6	10.7175	11.9677	16.5321	39.7222	17.1573	2.51814	0.293756	170.181	212.128	20.8477	187.109	54.895	1.21414	0.0745694	0.111227	1.54124	0.294231	3.37455	1427.95	54.2059	128.958	10.1531	35.3212	6.19445
13907-0056	KE2_47_S01	34.6749	-0.0972	1165.11	Karateng A	Kisumu	Kenya	2.85024	5.86	NON	1.36364	12.1337	1.87434	12916.6	1320.88	59030.3	615.34	185.426	43015.1	5571.72	1452.15	17.6269	13.4818	513.316	9156.98	3.15313	6.71602	10.1043	44.7073	13.0314	0.907478	0.202075	171.642	185.657	19.0323	128.418	34.8739	0.721075	0.0390814	0.18058	1.21961	0.153595	3.85958	1069.16	36.4757	62.4442	6.84327	24.5948	4.3232
13907-0058	KE2_48_S01	34.6495	-0.1046	1182.24	Lisuka	Kisumu	Kenya	8.73786	6.87	CALC	2.76902	20.0012	3.4079	7543.6	6638.26	64694.1	9087.95	1632.92	24676.6	19112.3	4554.92	45.6809	32.8557	6107.25	49475.4	16.6099	15.587	33.8387	287.37	21.8969	3.77713	0.771928	110.206	263.796	26.9506	438.166	144.461	4.67825	0.0817942	0.591216	3.98928	0.560583	1.74086	1121.85	81.6762	286.999	14.0621	47.3377	7.14082
13907-0059	KE2_49_S01	34.6211	-0.13021	1208.1	Konyango	Kisumu	Kenya	6.40065	6.18	NON	10.2748	32.8649	7.81981	7635.77	2355.68	85361.1	2582.03	778.108	23483.3	4946.05	7243.05	218.675	109.595	16272.7	116447	73.422	50.9866	38.3149	179.535	34.0642	10.7874	0.893864	108.845	97.0859	44.1857	663.888	220.779	13.5966	0.104063	0.64163	4.62404	1.06647	1.80989	2819.85	130.753	880.852	23.846	80.0692	12.8685
13907-0060	KE2_50_S01	34.6074	-0.1168	1256.39	Konyango	Kisumu	Kenya	5.4417	6.24	NON	4.65624	46.1832	6.09388	7987.67	2256.93	61347.5	2484.08	874.719	24094.4	5967.26	9934.62	265.163	80.0938	16460.1	106304	62.4415	48.1744	25.9999	164.429	30.0027	12.6816	0.804651	95.131	136.101	45.8111	586.764	299.4	11.404	0.0964009	0.425494	4.28459	1.73259	1.33548	3182.12	161.475	1091.35	30.2789	106.019	16.1265
14175-0001	KY3_0001_S01	-0.112981	34.234	1222	Nayamira-Kodumo	Saiya	Kenya	6.33	6.576	CALC	6.81	17.669	2.26	2134	2312	52833	813	294	6821	3278	4192.08	160.582	149.149	2170.93	78294	35.214	58.426	33.783	82.706	16.716	6.139	0.636	50.207	42.797	21.732	315.756	71.148	4.798	0.048	0.211	2.98	0.552	1.286	260.197	43.898	139.27	8.339	30.491	5.354
14175-0002	KY3_0001_S02	-0.112981	34.234	1222	Nayamira-Kodumo	Saiya	Kenya	5.76	6.58	CALC	7.13	19.122	3.02	1993	2168	52610	725	235	6659	2880	4312.49	173.513	153.836	2704.68	83554	43.587	63.432	34.049	79.696	17.338	6.671	0.672	48.793	34.748	21.996	315.56	70.523	5.761	0.041	0.227	2.817	1.514	1.161	309.246	43.506	170.638	8.429	29.9	5.271
14175-0003	KY3_0002_S01	-0.121303	34.25	1190	Dier-Adra	Saiya	Kenya	5.94	6.765	CALC	13.96	21.374	2.618	2359	3409	68909	584	301	7458	4224	4989.14	138.436	95.517	2684.02	65413	46.025	60.207	33.761	85.008	21.83	3.655	0.5	55.619	38.219	29.224	341.473	75.568	3.396	0.05	0.181	3.082	0.311	1.531	284.027	56.878	177.571	10.942	40.041	7.193
14175-0004	KY3_0003_S01	-0.162476	34.1711	1202	Ogoya	Saiya	Kenya	29	7.201	CALC	5.78	21.803	2.453	2812	2972	56403	1441	377	13972	5805	2862.24	120.323	63.091	3913.77	72030	37.748	36.693	37.893	187.851	18.294	93.337	0.541	72.746	74.727	20.871	271.607	60.829	3.898	0.141	0.48	2.613	1.012	2.513	423.954	44.464	125.2	8.523	31.315	5.648
14175-0005	KY3_0004_S01	-0.203104	34.1535	1122	Uyani	Saiya	Kenya	2.63	6.467	NON	1.35	9.923	2.571	4157	2007	46793	1742	71	6457	3804	1706.16	204.397	241.381	3356.23	117214	48.018	53.357	53.974	90.647	15.103	10.694	0.698	39.866	101.335	14.456	138.349	16.38	4.889	0.03	0.107	1.12	0.924	1.489	637.283	20.059	153.409	4.306	16.468	3.67
14175-0006	KY3_0004_S02	-0.203104	34.1535	1122	Uyani	Saiya	Kenya	4.68	6.257	NON	6.82	12.775	1.588	9848	5644	62449	1644	218	9142	7583	3007.79	134.827	82.324	2796.98	66968	41.533	44.711	44.53	100.551	16.852	4.345	0.778	57.249	102.115	20.148	160.623	31.612	2.541	0.039	0.141	1.767	0.375	1.669	433.496	35.333	140.418	7.523	28.588	5.615
14175-0007	KY3_0005_S01	-0.130968	34.1865	1178	Wambrara	Saiya	Kenya	6.7	5.668	NON	6.87	24.556	2.523	3576	3533	64147	812	283	14489	2197	3104.91	131.4	52.818	4249.52	79575	54.429	29.259	32.92	98.178	19.871	8.303	0.709	74.932	38.729	19.131	272.833	52.698	4.47	0.051	0.152	2.402	0.444	2.324	506.652	36.517	142.395	7.232	26.293	5.152
14175-0008	KY3_0006_S01	-0.08728	34.22	1249	Nyagoma-Maranda	Saiya	Kenya	4.21	6.121	NON	7.08	13.14	2.126	1804	1658	47345	418	156	9534	2305	3133.45	69.683	91.244	3818.02	50273	32.012	23.636	20.571	75.628	15.514	4.514	0.428	56.409	35.112	29.075	362.311	71.969	3.527	0.038	0.264	2.97	0.562	1.859	392.784	59.287	150.166	11.206	39.924	7.093
14175-0009	KY3_0007_S01	0.090793	34.5303	1401	Umira	Saiya	Kenya	4.72	6.093	NON	10.06	13.217	1.353	969	1589	64867	885	242	10179	2464	3365.6	77.862	83.631	2209.53	36957	21.345	30.778	22.46	90.833	19.634	3.373	0.601	64.851	63.524	18.366	184.762	35.406	2.252	0.036	0.145	1.793	0.3	2.473	486.131	48.027	182.601	9.453	34.313	6.187
14175-0010	KY3_0008_S01	0.078045	34.4651	1418	Mala	Saiya	Kenya	5.89	5.227	NON	20.49	18.487	3.089	953	1916	73424	673	218	5228	1614	8543.13	181.687	163.731	4036.54	75257	54.264	87.433	53.439	116.197	22.648	4.403	0.905	56.467	22.161	44.629	312.908	71.436	2.881	0.055	0.244	3.061	0.46	2.316	247.469	74.514	148.642	13.941	51.254	9.576
14175-0011	KY3_0009_S01	0.121756	34.4328	1367	Fuloga	Saiya	Kenya	4.93	6.333	NON	12.1	11.296	1.454	667	1807	55037	608	208	8124	1834	3149.1	97.527	154.796	2383.87	42449	38.38	38.722	32.853	80.222	16.835	25.925	0.57	63.322	28.261	24.921	244.879	46.548	2.741	0.045	0.173	2.175	0.999	2.303	279.996	51.951	114.127	9.943	36.192	6.563
14175-0012	KY3_0010_S01	0.181645	34.2766	1231	Ambira	Saiya	Kenya	2.92	5.987	NON	5.92	15.179	1.285	2851	1720	43319	500	112	10787	1697	2657.25	107.299	151.538	1133.96	40603	22.373	29.192	22.082	54.293	12.633	35.463	0.488	54.7	46.901	13.073	147.939	19.773	2.166	0.044	0.068	1.557	1.456	2.838	362.517	21.453	44.982	4.551	16.948	3.428
14175-0013	KY3_0011_S01	0.173528	34.2199	1174	Siranga	Saiya	Kenya	2.87	7.123	CALC	3.25	9.723	1.401	1673	1392	33079	1147	161	6904	3851	1841.42	82.708	129.885	1638.35	42479	39.554	27.132	25.942	80.754	9.548	25.069	0.45	38.805	70.256	11.955	134.597	19.868	2.515	0.054	0.135	1.769	1.222	1.339	384.876	22.89	119.87	4.614	17.092	3.059
14175-0014	KY3_0012_S01	0.203099	34.3694	1297	Gula	Saiya	Kenya	3.47	6.432	NON	14.36	22.157	1.647	512	1685	77092	489	158	6523	1854	4147.08	131.807	241.258	2082.12	59482	44.151	55.16	44.039	79.601	23.827	29.592	0.756	56.988	30.826	32.166	294.696	62.764	3.828	0.045	0.129	3.068	0.543	3.128	334.63	67.863	210.225	13.445	48.605	8.756
14175-0015	KY3_0012_S02	0.203099	34.3694	1297	Gula	Saiya	Kenya	3.55	6.119	NON	10.32	17.51	1.617	583	1499	61717	633	170	6971	1804	3396.24	110.859	211.84	1588.87	47512	31.398	40	34.72	89.684	18.04	20.975	0.512	52.121	31.021	27.55	226.274	45.139	2.657	0.05	0.102	2.496	0.493	2.455	310.075	56.099	128.818	11.266	41.28	7.52
14175-0016	KY3_0013_S01	0.148538	34.36.1522	1272	Simenya	Siaya	Kenya	1.91	5.223	NON	4.59	7.056	0.563	343	1023	27049	171	76	6959	500	1413.98	34.828	41.403	540.39	14227	11.843	9.351	13.253	22.97	7.437	4.285	0.224	36.745	13.261	8.783	114.568	13.448	0.891	0.015	0.018	0.867	0.432	1.023	215.484	17.588	43.716	3.417	12.235	2.125
14175-0017	KY3_0014_S01	0.17284	34.7433	1457	Chaivihija	Kakamega	Kenya	5.66	5.71	NON	16.04	14.604	1.768	968	1450	85944	729	253	5331	1944	5777.21	283.698	209.004	1972.91	100921	51.5	76.735	110.538	213.473	23.695	24.314	1.015	38.429	34.049	28.567	153.801	31.026	1.877	0.079	0.168	2.258	1.285	1.503	229.341	37.703	65.18	7.617	30.243	5.85
14175-0018	KY3_0015_S01	0.207231	34.7157	1507	Shivaya	Kakamega	Kenya	4.65	4.953	NON	17.91	17.925	1.959	839	2712	78379	485	200	14236	1474	3872.81	122.866	129.494	1645.29	47656	34.424	43.545	39.169	126.186	21.967	16.242	0.862	104.863	25.57	23.426	243.845	38.284	2.27	0.066	0.095	2.557	0.652	2.944	459.796	46.724	106.738	9.269	35.586	5.913
14175-0019	KY3_0016_S01	0.172841	34.7433	1531	Butehe	Kakamega	Kenya	5.01	5.583	NON	11.57	14.669	1.466	744	1509	61542	849	261	8113	1670	3122.66	75.054	81.235	1370.83	31964	23.337	26.764	32.171	110.793	17.338	4.788	0.631	54.27	26.75	23.407	221.305	41.994	2.487	0.068	0.147	2.263	0.218	2.115	282.743	51.809	120.237	9.547	35.475	5.925
14175-0020	KY3_0017_S01	0.215497	34.6561	1445	Busilwa	Kakamega	Kenya	8.41	4.972	NON	14.94	20.992	1.636	810	1709	79256	751	356	6411	2172	6110.7	211.547	231.585	4677.57	93623	93.657	84.014	87.553	249.141	25.894	54.59	1.258	61.44	36.588	50.778	380.157	83.35	4.958	0.09	0.413	3.835	0.798	2.339	362.125	85.066	231.566	16.274	61.366	11.001
14175-0021	KY3_0018_S01	0.245449	34.6679	1418	Mumbesta	Kakamega	Kenya	2.49	6.414	NON	2.59	6.843	0.907	4090	1051	53706	306	114	34571	2984	2018.75	37.617	29.958	413.956	15328	8.074	11.105	6.497	38.627	11.952	0.908	0.205	103.472	175.363	4.986	64.198	12.057	0.621	0.015	0.052	1.177	0.161	1.604	1321.34	11.697	33.95	2.241	8.359	1.489
14175-0022	KY3_0019_S01	0.683077	34.8807	1648	Koromaitib	Kakamega	Kenya	3.84	4.584	NON	8.15	22.12	2.557	7554	2123	76929	382	156	29599	3514	6139.69	57.838	35.529	443.197	35533	8.168	16.726	10.299	56.208	19.658	1.591	0.402	151.171	273.538	29.271	186.15	55.726	1.762	0.015	0.029	2.639	0.151	2.156	1093.13	68.451	106.475	15.468	57.198	9.758
14175-0023	KY3_0020_S01	0.578724	34.8317	1577	Kwambu	Kakamega	Kenya	6.83	5.705	NON	3.61	25.639	1.795	7045	3763	71279	721	289	24594	13899	2900.66	65.397	47.352	415.239	27037	9.225	19.019	12.303	90.592	19.24	1.177	0.319	132.981	311.007	19.226	74.502	26.045	0.794	0.015	0.058	2.47	0.187	4.35	840.212	38.904	77.8	9.366	36.871	6.641
14175-0024	KY3_0020_S02	0.578724	34.8317	1577	Kwambu	Kakamega	Kenya	5.14	5.615	NON	3.42	18.681	1.318	7946	3218	67232	441	196	25892	17570	2674.69	67.582	50.187	403.705	25576	8.176	15.326	9.145	43.747	19.398	1.094	0.25	120.66	378.99	18.028	70.559	20.668	0.82	0.015	0.12	2.122	0.116	3.665	971.635	34.527	68.795	8.717	34.899	6.504
14175-0025	KY3_0021_S01	0.680835	34.8857	1585	Shirende-Lugari	Kakamega	Kenya	4.72	5.069	NON	6.08	18.841	1.628	2615	1250	59772	458	181	7120	2666	2602.74	49.308	48.715	295.578	28330	7.9	27.473	11.796	66.701	17.15	1.693	0.338	63.384	56.79	27.674	181.203	46.9	1.48	0.015	0.054	2.628	0.146	2.007	198.275	38.93	71.38	9.267	35.338	6.723
14175-0026	KY3_0022_S01	0.702904	34.9819	1840	Pan Paper Inc	Kakamega	Kenya	8.48	4.307	NON	17.45	41.501	4.852	750	1448	122087	852	283	3571	1069	8163.2	99.606	78.906	2596.9	88532	20.694	59.093	22.619	128.712	44.43	7.083	0.676	67.34	27.428	95.389	995.943	259.841	6.523	0.097	0.118	8.511	0.571	3.669	311.884	163.431	348.347	33.046	120.147	22.63
14175-0027	KY3_0023_S01	0.797047	35.0254	1792	Misanga Brigetia	Kakamega	Kenya	4.45	5.205	NON	6.82	20.433	2.387	1519	1297	61488	443	183	7756	1754	3939.17	64.346	62.222	389.057	32727	7.984	35.39	14.858	54.449	19.338	2.198	0.377	60.529	55.684	37.844	335.445	76.994	1.893	0.037	0.057	3.485	0.172	1.598	268.934	62.589	102.635	13.811	51.549	9.539
14175-0028	KY3_0024_S01	0.666841	35.1221	1916	Seregeya	Kakamega	Kenya	8.5	4.447	NON	24.85	38.258	4.26	1205	1457	104709	721	255	4901	1011	8740.58	76.501	92.555	921.368	63426	8.776	46.967	17.58	125.631	39.632	4.959	0.603	70.035	33.386	68.471	925.502	255.171	4.699	0.078	0.081	8.232	0.444	3.514	176.343	124.792	248.189	24.149	87.892	16.328
14175-0029	KY3_0026_S01	0.046265	34.2613	1270	Uyawa	Saiya	Kenya	4.92	4.78	NON	24.98	25.569	2.846	949	1719	101977	716	231	5769	1078	8286.54	248.636	199.497	4860.27	111349	91.388	98.694	56.842	97.357	31.815	7.687	0.782	63.992	24.051	39.967	462.447	109.572	5.235	0.057	0.106	4.647	0.521	2.357	380.805	67.974	251.552	14.708	55.183	10.587
14175-0030	KY3_0027_S01	0.026598	34.1893	1140	Odhura	Saiya	Kenya	3.86	5.264	NON	14.65	17.47	2.177	3167	3063	64275	655	153	7943	1482	4474.46	237.952	607.175	3870.91	98484	79.587	121.099	49.093	74.484	18.145	9.278	0.934	53.968	42.66	20.816	235.131	47.98	4.225	0.037	0.169	2.025	0.82	1.496	324.531	37.479	140.221	7.893	30.167	5.341
14175-0031	KY3_0028_S01	0.063235	34.1412	1139	Uwifwa	Saiya	Kenya	72.2	4.868	NON	19.84	5.666	0.794	2015	3807	11999	1481	6484	2318	14676	448.138	27.929	18.678	636.197	19179	6.616	15.161	8.305	23.839	3.435	15.025	0.578	13.526	162.493	5.563	39.3	8.929	2.936	0.015	0.028	0.547	0.253	0.515	169.607	10.342	21.844	1.988	7.694	1.331
14175-0032	KY3_0029_S01	0.089162	34.1967	1231	Burondiek	Saiya	Kenya	3.4	7.1	CALC	9.21	23.112	1.922	1365	1609	76453	770	129	27203	2763	3159.73	70.389	67.606	2237.42	41682	20.28	19.636	25.8	56.741	19.413	13.908	0.387	176.635	99.883	21.815	248.949	49.936	4.096	0.043	0.076	4.106	0.933	9.37	611.851	56.144	241.653	10.835	37.993	6.667
14175-0033	KY3_0030_S01	0.057535	34.3776	1385	Barkawando	Saiya	Kenya	5.06	5.544	NON	12.52	12.205	3.391	1024	1725	77760	1525	218	8136	2178	4539.58	203.589	152.873	6967.7	110933	77.437	45.425	45.649	101.442	26.206	13.347	0.933	66.394	46.42	40.388	409.607	83.067	7.464	0.067	0.2	3.381	0.662	2.066	977.317	113.938	557.586	20.729	74.3	12.413
14175-0034	KY3_0031_S01	-0.043538	34.3406	1269	Abong	Saiya	Kenya	1.35	5.556	NON	1.69	13.473	0.727	13579	2105	45856	368	52	15854	4568	1725.15	46.534	29.935	1229.12	22123	20.074	13.636	10.753	29.102	12.058	10.293	0.238	59.588	147.838	7.33	75.94	17.833	1.36	0.015	0.065	0.933	0.249	1.913	462.049	19.474	132.892	4.263	16.229	2.654
14175-0035	KY3_0032_S01	-0.0676	34.3756	1336	Asembo	Saiya	Kenya	6.14	5.706	NON	20.68	21.612	3.683	1000	1815	84597	641	212	3702	2406	6668.41	272.641	306.656	4309.44	111959	80.31	113.907	102.802	137.893	28.461	8.794	0.867	47.219	25.605	52.682	457.162	107.939	5.056	0.08	0.312	4.057	0.738	2.091	345.608	87.033	205.368	16.715	60.268	11.147
14175-0036	KY3_0033_S01	0.030103	34.2846	1300	Anduro	Saiya	Kenya	4.39	6.266	NON	6.1	7.995	2.331	2761	1097	54425	841	207	10341	2100	3022.51	99.281	71.539	2426.34	68387	32.92	20.116	24.208	68.08	16.185	7.4	0.752	55.447	75.454	18.186	199.345	34.284	3.656	0.067	0.13	1.908	0.558	1.227	341.474	38.13	130.802	8.437	31.919	6.1
14175-0037	KY3_0034_S01	0.228888	34.5993	1457	Mushiribo	Saiya	Kenya	3.74	6.236	NON	4.74	7.901	0.872	10692	1114	60211	301	147	17657	3539	1749.78	35.758	26.517	695.593	15430	9.532	12.559	12.454	60.704	15.936	1.461	0.283	50.599	173.421	8.183	81.496	14.609	0.865	0.045	0.083	1.002	0.373	0.895	1001.38	17.263	35.423	3.278	11.863	2.125
14175-0038	KY3_0035_S01	0.208815	34.4873	1368	Shiyungu	Kakamega	Kenya	5.34	6.707	CALC	8.86	9.104	1.141	5324	2013	67987	837	261	12085	4539	2772.36	106.502	95.2	1835.52	43490	34.011	39.53	68.973	170.066	18.751	17.069	0.577	51.67	135.355	14.078	124.014	18.289	1.438	0.064	0.229	5.346	0.626	1.674	435.81	29.349	73.828	5.95	22.65	4.071
14175-0039	KY3_0035_S02	0.208815	34.4873	1368	Shiyungu	Kakamega	Kenya	6.33	6.691	CALC	8.55	9.423	1.467	5166	1994	67273	816	255	11302	4508	2595.04	104.561	91.938	1859.21	41902	32.785	38.164	45.733	165.356	17.748	16.528	0.578	49.05	128.363	13.774	118.061	17.737	1.4	0.063	0.259	30.433	0.566	1.703	416.775	29.358	79.049	5.977	23.346	4.037
14175-0040	KY3_0036_S01	0.238773	34.4388	1304	Iwundo	Kakamega	Kenya	6.4	5.767	NON	13	14.903	1.923	841	1300	65765	661	217	6257	1872	5909.89	196.31	329.115	2636.32	69449	51.871	68.252	68	90.73	18.671	4.373	0.728	47.126	30.184	30.643	215.696	45.934	2.756	0.054	0.18	2.232	0.41	3.537	300.83	54.871	104.421	10.381	38.598	6.902
14175-0041	KY3_0037_S01	0.173086	34.49	1374	Itako	Kakamega	Kenya	6.38	4.665	NON	22.09	20.124	2.905	776	1547	79467	686	221	4010	1320	8209.29	205.502	157.408	3783.26	80947	58.527	87.145	60.954	108.649	24.56	18.285	0.81	39.05	19.329	31.436	323.917	76.664	3.766	0.063	0.247	3.151	0.411	1.871	253.167	51.921	174.061	10.21	37.49	7.165
14175-0042	KY3_0038_S01	0.129953	34.5682	1421	Ebukambule	Kakamega	Kenya	4.05	5.036	NON	10.32	12.276	0.705	465	1476	50656	427	135	7453	812	2362.11	55.78	83.156	1968.29	33073	15.684	21.942	19.551	67.893	15.658	7.386	0.596	60.581	17.667	21.147	252.06	52.797	3.153	0.041	0.062	2.355	0.364	1.777	316.26	47.913	161.727	9.518	33.867	6.243
14175-0043	KY3_0039_S01	0.170018	34.5566	1476	Matundu	Kakamega	Kenya	6.94	4.785	NON	16.86	24.712	2.081	488	1711	84993	1090	243	5222	1481	4615.37	108.051	107.369	3906.17	73912	27.861	47.891	33.743	104.316	32.265	11.541	0.932	59.988	40.527	59.12	608.321	156.691	6.305	0.074	0.145	5.563	0.738	3.49	346.177	155.205	328.7	29.041	102.273	18.312
14175-0044	KY3_0040_S01	0.261495	34.7082	1486	Makaka	Kakamega	Kenya	6.65	5.235	NON	12.91	11.476	1.294	947	1267	70446	670	261	11014	2061	3762.69	91.409	95.421	1864.14	43981	27.53	35.533	31.018	85.262	21.168	3.487	0.88	66.005	51.91	28.495	225.883	54.356	2.639	0.047	0.115	2.548	0.239	2.217	350.336	58.8	115.55	11.198	40.539	7.343
14175-0045	KY3_0041_S01	0.302433	34.6781	1383	Mwikoli	Kakamega	Kenya	3.34	4.066	NON	3.05	15.121	1.498	15647	3312	65796	463	115	27550	9867	3187.35	65.202	49.408	371.763	19218	8.023	16.719	9.031	47.716	16.843	0.706	0.308	73.322	477.755	7.674	66.973	15.659	0.487	0.015	0.068	1.481	0.099	1.988	1362.12	27.119	53.315	5.376	19.612	3.267
14175-0046	KY3_0042_S01	0.29416	34.6122	1380	Mwitawa	Kakamega	Kenya	3.4	5.686	NON	4.52	8.756	1.149	10460	2985	65070	648	126	26064	12068	4785.26	100.249	55.676	915.179	33800	20.266	21.107	17.814	99.987	17.433	0.969	0.304	63.518	503.544	8.826	77.236	16.289	0.517	0.015	0.054	1.785	0.186	1.299	2002.9	19.571	60.408	4.393	17.222	3.217
14175-0047	KY3_0043_S01	0.261552	34.8048	1548	Masiakali	Kakamega	Kenya	7.84	4.288	NON	21.27	16.862	2.116	826	2853	88504	712	299	7772	1191	5302.48	151.22	327.732	2360.44	69375	48.33	76.514	42.212	66.696	25.72	5.479	1.333	69.526	24.06	34.501	292.211	50.593	2.399	0.062	0.135	2.473	0.639	3.295	224.986	70.284	125.662	14.752	54.54	10.189
14175-0048	KY3_0044_S01	0.269273	34.8444	1575	Shamiloli	Kakamega	Kenya	9.29	6.135	NON	14.45	33.573	3.505	515	7870	101734	1204	330	5624	3395	7284.21	260.745	724.421	1551.54	94690	63.021	350.794	63.742	116.196	31.52	6.749	1.028	53.383	42.191	46.456	426.44	83.327	3.658	0.055	0.152	4.121	0.575	4.095	204.056	101.762	161.389	20.825	76.115	13.852
14175-0049	KY3_0045_S01	0.229787	34.8577	1606	Isecheno	Kakamega	Kenya	7.52	4.07	NON	16.99	19.667	1.986	3520	1265	88992	504	224	7297	1378	2578.88	158.223	112.893	735.114	66542	24.137	43.092	33.327	52.943	24.721	13.714	1.009	57.951	164.636	29.038	249.185	49.626	2.375	0.055	0.028	2.512	1.132	2.269	313.675	48.074	100.597	10.449	39.832	7.463
14175-0050	KY3_0046_S01	0.214997	34.8139	1586	Lukhumbi	Kakamega	Kenya	5.85	5.153	NON	15.6	14.114	2.242	1620	3511	83999	992	283	10606	2979	3990.72	164.503	100.751	2429.82	60690	54.013	38.634	44.611	183.861	22.438	50.333	1.072	70.424	57.847	21.644	190.449	28.599	2.475	0.123	0.24	2.603	4.99	2.646	543.353	46.828	91.722	8.725	31.405	5.552
14175-0051	KY3_0051_S01	0.24998	34.2742	1213	Manywanda	Siaya	Kenya	16.7	7.624	CALC	7.25	17.59	4.33	4878	9856	57046	5852	1277	32748	22897	8396.58	220.936	41.223	4352.12	71223	34.67	22.153	60.75	194.792	18.283	2.897	0.454	92.201	464.087	33.441	301.245	117.664	3.942	0.053	0.346	4.197	3.128	1.242	1485.39	98.525	291.017	19.678	71.575	12.26
14175-0052	KY3_0051_S02	0.24998	34.2742	1213	Manywanda	Siaya	Kenya	6.85	6.704	CALC	10.39	22.611	5.845	5115	8260	68599	3873	280	27278	16887	12106.1	288.071	43.777	5114.42	88695	41.451	26.652	64.718	188.603	24.298	3.392	0.513	103.949	474.445	45.145	399.071	178.799	2.348	0.066	0.241	3.25	0.426	1.442	1706.43	150.501	380.96	29.142	107.314	18.177
14175-0053	KY3_0052_S01	0.28083	34.3128	1216	Apondo	Siaya	Kenya	5.72	7.383	CALC	8.87	27.308	6.614	4276	11286	63654	906	173	17764	17861	12456.8	316.359	100.615	7286.89	88406	73.245	64.421	87.775	148.134	25.242	4.392	0.417	100.638	319.542	71.849	506.301	186.359	1.173	0.08	0.337	4.147	0.363	1.629	1693.74	202.636	510.188	38.744	141.015	24.495
14175-0054	KY3_0053_S01	0.24639	34.3307	1218	Pep Gardera-Langi	Siaya	Kenya	5.73	6.533	CALC	13.6	21.962	6.952	2843	9954	66822	5231	285	25655	15153	13028.7	440.796	66.25	4423.12	100098	50.41	38.641	108.16	189.477	23.773	3.701	0.474	104.233	285.742	51.633	422.18	167.6	2.204	0.074	0.177	3.821	0.45	1.542	1398.4	151.986	339.661	28.668	105.726	17.928
14175-0055	KY3_0054_S01	0.28606	34.3956	1199		Siaya	Kenya	4.64	6.913	CALC	5.21	17.521	3.561	2294	33796	37707	10214	292	17194	58209	25084.3	407.02	402.282	2582.19	137885	68.381	111.596	164.479	200.403	19.611	1.485	0.305	58.793	298.843	31.534	258.659	118.329	0.794	0.11	0.242	2.979	0.188	0.839	974.802	98.985	190.487	21.263	81.222	14.047
14175-0056	KY3_0055_S01	0.19977	34.34	1177		Siaya	Kenya	3.59	7.357	CALC	3.22	8.649	1.576	8336	3490	41265	2401	202	22369	12729	7462.04	130.558	68.641	1717.85	47750	24.439	20.858	21.87	84.037	11.074	1.48	0.212	75.066	235.365	20.325	116.887	72.659	0.781	0.059	0.124	1.279	0.229	1.15	1164.02	56.235	123.744	11.748	43.372	7.402
14175-0057	KY3_0056_S01	0.17588	34.3734	1181	Asambo	Siaya	Kenya	7.87	5.853	NON	5.53	26.7	2.836	4300	3592	58572	536	373	13660	5860	3343.88	98.195	60.639	2338.14	44795	25.938	24.566	26.33	80.868	19.468	3.595	0.468	84.561	107.303	38.648	289.264	75.318	2.003	0.076	0.18	2.656	0.236	2.706	490.824	79.799	176.981	15.283	53.922	9.652
14175-0058	KY3_0057_S01	0.19612	34.2308	1230	Siwar	Siaya	Kenya	3.94	4.883	NON	4.04	18.62	1.054	2265	2462	51754	190	120	13539	1609	2980.5	100.149	95.439	648.523	27518	15.187	29.434	20.266	39.792	14.625	12.514	0.401	66.821	42.642	14.253	148.894	20.405	1.271	0.04	0.043	1.499	0.654	3.582	417.43	27.773	43.051	5.981	22.466	4.21
14175-0059	KY3_0058_S01	0.18771	34.1948	1231	Unkwala-Mudia	Siaya	Kenya	2.32	4.376	NON	28.36	14.09	1.216	786	1463	51804	232	100	9191	495	2364.58	85.794	125.167	1284.57	36629	29.312	28.932	22.639	37.121	15.65	27.044	0.422	59.93	19.135	16.72	192.048	32.147	2.439	0.05	0.045	1.777	1.393	2.501	365.375	34.486	97.333	7.184	26.106	4.879
14175-0060	KY3_0059_S01	0.15419	34.131	1207	Masat West	Siaya	Kenya	6.19	5.176	NON	11.22	24.894	2.334	1159	1763	84245	566	231	6534	1617	10417.9	341.115	300.816	3600.89	100726	73.786	105.058	97.71	118.101	27.164	35.034	0.664	57.634	29.3	46.045	373.956	86.978	3.798	0.064	0.164	3.862	1.844	2.264	306.053	66.934	134.216	13.548	50.693	9.733
14175-0061	KY3_0060_S01	0.19814	34.1295	1241	Obet-Meriwa	Siaya	Kenya	7.82	5.359	NON	20.92	37.061	3.174	548	1619	106350	728	217	4544	1306	8990.39	342.618	199.323	2974.76	110146	86.866	112.279	80.025	102.231	35.416	57.817	0.623	58.977	19.479	56.948	489.106	114.702	4.578	0.073	0.123	5.175	1.503	3.174	277.741	86.15	222.302	18.616	69.772	13.886
14175-0062	KY3_0061_S01	0.2558	34.1486	1302	Kanyaundo	Siaya	Kenya	10.7	5.869	NON	16.5	25.675	2.758	624	1653	94588	1213	337	3976	3351	10505.7	299.549	493.769	2518.23	127451	76.465	185.463	123.456	166.272	34.589	9.329	0.765	51.494	37.432	73.967	501.304	114.84	3.961	0.07	0.199	5.293	0.644	3.038	222.919	116.484	174.332	23.415	89.558	17.76
14175-0063	KY3_0062_S01	0.24994	34.1879	1269	Ulanda	Siaya	Kenya	7.45	6.065	NON	13.7	20.666	2.272	538	1702	101323	1170	302	4459	3150	9034.05	393.142	272.423	3278.37	112982	83.059	101.141	116.01	127.519	34.442	21.658	0.733	48.793	32.477	72.243	423.063	97.587	4.23	0.065	0.19	4.648	0.899	3.021	336.136	102.595	198.605	21.099	79.385	16.048
14175-0064	KY3_0063_S01	0.234	34.2659	1279	Bondo Kalalo	Siaya	Kenya	3.49	4.873	NON	12.22	9.399	1.809	526	1285	42692	271	97	5007	552	2895.78	96.899	153.351	1555.55	39050	23.733	27.935	23.007	44.253	13.269	4.934	0.508	39.822	15.193	16.471	162.034	27.094	1.866	0.015	0.066	1.519	0.39	1.864	238.798	32.923	95.938	6.585	24.035	4.5
14175-0065	KY3_0064_S01	0.22438	34.272	1257	Tema	Siaya	Kenya	3.57	7.371	CALC	9.46	16.558	1.438	634	1532	48807	493	142	8777	2501	3483.25	103.809	152.285	1401.34	37810	35.627	28.469	23.417	43.443	15.377	9.954	0.51	55.229	38.053	10.746	190.495	35.61	2.292	0.015	0.064	1.835	0.846	2.078	306.051	21.372	105.111	3.9	14.264	2.435
14175-0066	KY3_0065_S01	0.29899	34.2696		Mauna-Jera	Siaya	Kenya	4.69	4.975	NON	9.83	13.201	1.461	473	762	59621	518	197	6728	1429	3446.64	71.275	73.279	1153.49	38211	20.492	25.981	16.542	60.912	18.145	2.528	0.505	50.807	43.255	28.712	220.109	50.92	1.89	0.015	0.062	2.663	0.251	2.077	277.445	56.192	135.981	12.226	45.541	8.434
14175-0067	KY3_0066_S01	0.263	34.3225	1288	Mukawano	Siaya	Kenya	4.07	6.124	NON	7.98	15.426	1.355	643	992	59400	909	141	6683	1814	3400.15	75.746	96.74	1119.9	38047	20.975	26.626	18.065	47.022	18.138	2.835	0.455	50.25	44.783	19.347	234.259	55.081	2.423	0.015	0.069	2.473	0.252	2.177	263.789	40.849	120.886	8.155	29.848	5.442
14175-0068	KY3_0067_S01	0.32773	34.4882	1350		Kakamega	Kenya	2.61	5.968	NON	3.4	6.016	1.035	2293	734	51579	534	89	37859	2837	2023.27	36.907	43.993	597.039	15835	8.096	9.222	8.893	104.278	13.262	0.869	0.236	122.524	185.804	8.114	116.216	14.849	0.661	0.015	0.059	1.498	0.182	2.049	1278.17	32.854	66.838	6.316	22.228	3.586
14175-0069	KY3_0068_S01	0.42451	34.4196		Namalasire	Kakamega	Kenya	5.06	4.378	NON	9.37	17.973	1.422	433	885	57640	425	171	3466	592	4085.93	104.042	122.584	929.193	47173	27.311	46.166	26.426	61.392	17.363	4.537	0.487	40.079	14.894	30.761	233.267	53.683	2.499	0.119	0.066	2.461	0.298	2.443	152.13	43.288	131.087	10.827	41.311	8.399
14175-0071	KY3_0069_S01	0.4307	34.464	1370	Lukaris-Kholera	Kakamega	Kenya	2.97	5.797	NON	3.49	12.5	1.201	304	639	33383	431	120	2827	1294	2987.09	37.514	39.952	372.595	16075	6.635	18.308	12.916	67.385	10.93	1.267	0.254	27.53	19.584	20.346	179.539	45.876	1.079	0.043	0.05	2.052	0.167	1.343	106.674	34.067	35.763	7.368	26.717	5.125
14175-0072	KY3_0070_S01	0.38419	34.492	1323		Kakamega	Kenya	6.06	4.661	NON	11.92	14.275	1.429	1288	1117	67069	540	191	10120	1719	5247.84	83.397	59.273	1213.67	39382	16.511	25.936	16.289	50.253	20.764	1.885	0.443	57.515	81.436	29.4	217.683	53.462	1.698	0.045	0.047	2.636	0.251	2.026	656.696	55.691	111.759	12.998	49.392	9.284
14175-0073	KY3_0071_S01	0.3205	34.5294	1377	Mukhuwa	Kakamega	Kenya	3.28	5.927	NON	6.66	10.59	1.693	1584	980	57213	380	116	22098	2411	3193.25	65.166	70.539	856.173	27314	11.444	15	12.396	55.662	15.319	1.09	0.322	63.687	147.796	17.788	110.015	22.681	0.908	0.036	0.029	1.558	0.122	1.966	1008.79	37.223	65.793	8.474	32.74	6.212
14175-0074	KY3_0072_S01	0.33156	34.5622	1411	Kafusi	Kakamega	Kenya	2.94	5.566	NON	6.8	10.371	1.637	2880	1220	60637	322	86	34230	2338	2542.37	43.502	28.231	630.625	19714	9.621	10.747	9.17	38.819	16.384	1.012	0.261	124.533	133.656	11.164	126.964	18.737	0.899	0.067	0.057	1.475	0.156	3.023	1160.49	34.744	72.863	6.908	24.679	4.478
14175-0075	KY3_0073_S01	0.43629	34.8493	1644		Kakamega	Kenya	4.67	6.496	NON	4.17	12.803	1.481	2613	1424	56637	429	142	17849	4386	3402.84	62.232	47.582	299.566	22166	5.78	15.977	6.755	34.164	15.395	1.352	0.311	59.319	170.828	15.949	102.508	28.443	0.976	0.038	0.025	1.668	0.171	1.792	954.285	35.084	57.617	7.653	28.676	5.045
14175-0076	KY3_0074_S01	0.46239	34.7733	1583	Samitsi	Kakamega	Kenya	3.75	4.385	NON	6.63	15.355	0.794	628	1046	65114	331	130	8689	793	3663.23	51.071	36.893	267.951	25993	7.545	19.643	6.827	45.037	19.035	1.627	0.433	48.287	57.336	17.477	175.632	41.443	1.239	0.03	0.031	2.423	0.178	2.179	412.641	39.791	63.134	8.84	33.476	6.077
14175-0077	KY3_0075_S01	0.48171	34.6822	1426	Sikubale	Kakamega	Kenya	3.68	5.265	NON	2.68	14.216	1.672	9501	1846	48457	276	119	16488	8109	3422.14	69.091	79.481	499.063	27913	10.379	17.885	11.998	30.306	12.496	1.155	0.294	55.561	249.978	15.251	137.563	29.593	1.229	0.015	0.05	1.719	0.107	2.741	750.592	31.21	76.267	6.746	25.457	4.598
14175-0078	KY3_0076_S01	0.40752	34.6606	1525	Lulonda	Kakamega	Kenya	3.77	6.98	CALC	5.99	16.508	1.244	724	807	55100	438	142	20067	2055	2071.58	27.383	23.971	523.83	18525	4.061	11.342	9.352	56.066	17.059	1.431	0.299	134.405	48.897	19.786	209.027	37.002	1.756	0.036	0.054	2.669	0.181	4.651	395.177	67.615	118.521	12.553	42.452	6.753
14175-0079	KY3_0077_S01	0.35455	34.719	1536	Mulwanda	Kakamega	Kenya	4.16	5.89	NON	7.76	9.319	1.237	1127	917	58112	523	139	20024	2129	3795.59	61.221	65.921	1335.91	26345	16.211	17.651	15.797	115.771	16.2	1.237	0.465	66.084	118.241	25.543	93.892	21.931	1.146	0.056	0.099	1.912	0.253	1.988	964.496	53.127	86.382	12.603	49.391	8.931
14175-0080	KY3_0078_S01	0.38937	34.7929	1639	Shamoni	Kakamega	Kenya	4.49	6.7	CALC	5.9	5.606	1.056	4085	1103	57497	565	137	28179	2864	3087.26	43.73	27.911	1320	20947	11.271	11.077	9.631	55.904	14.988	1.073	0.425	87.47	99.174	24.14	138.971	24.995	1.047	0.035	0.091	1.747	0.119	1.592	1059.83	50.724	72.215	10.367	38.425	6.865
14175-0081	KY3_0079_S01	0.41126	34.9081	1660	Mukhonse	Kakamega	Kenya	6.84	5.51	NON	6.92	18.926	1.478	492	1567	64636	554	221	8521	1971	5428.17	65.241	32.1	400.774	39133	10.115	19.483	9.775	64.235	19.293	1.965	0.442	77.058	82.009	31.683	310.088	66.28	2.997	0.031	0.073	3.391	0.188	3.294	272.543	78.757	188.888	17.549	64.857	11.237
14175-0082	KY3_0080_S01	-0.725843	35.2308	1908	Koita	Bomet	Kenya	8.31	5.17	NON	21.45	18.526	5.017	14684	1372	71033	644	327	20746	2754	4909.66	38.914	24.645	4589.95	66609	10.667	15.223	7.398	169.345	36.911	5.678	1.211	112.41	45.135	70.418	1154.82	281.346	7.588	0.115	0.291	9.216	0.634	3.004	301.972	138.839	363.927	26.206	92.828	16.898
14175-0083	KY3_0081_S01	-0.706066	35.1531	1813	Soinet	Bomet	Kenya	8.64	5.33	NON	21.49	24.142	6.088	10963	1690	78650	757	362	16847	3394	6080.1	73.999	50.229	4639.95	82659	21.846	30.798	16.316	205.381	39.093	5.769	1.073	113.722	39.227	74.917	1220.52	294.103	7.364	0.128	0.353	9.548	0.634	2.931	275.374	157.063	394.284	28.405	98.489	17.759
14175-0084	KY3_0082_S01	-0.651502	35.191	1902	Cheptangulgel	Bomet	Kenya	11.1	5.21	NON	20.15	19.99	6.408	13034	1640	75208	1036	503	18902	3305	5394.65	40.971	29.047	6388.65	79856	11.779	18.907	12.219	272.998	39.799	5.822	1.363	111.582	54.805	79.593	1309.53	315.588	7.315	0.164	0.67	10.176	0.629	3.258	433.952	189.59	418.606	31.578	107.691	17.921
14175-0085	KY3_0083_S01	-0.67936	35.0911	1750	Kevundut	Bomet	Kenya	8.78	4.61	NON	9.3	15.953	5.033	11296	1533	54997	537	270	15646	2729	3661.4	47.254	22.267	3370.88	52098	16.669	11.956	8.004	114.126	23.911	5.021	0.86	86.349	43.277	53.162	706.19	177.074	4.06	0.088	0.162	5.442	0.513	1.645	260.42	125.593	241.135	21.992	75.5	13.436
14175-0086	KY3_0084_S01	-0.745559	35.0904	1835	Rogina	Bomet	Kenya	7.44	5.41	NON	9.86	16.84	4.609	11324	2252	52477	491	311	16171	4389	2742.77	26.828	14.24	2770.93	43275	5.963	9.666	9.288	288.984	23.365	4.714	0.705	93.651	50.962	69.747	642.142	158.458	4.911	0.074	0.347	5.078	0.519	1.456	224.597	127.136	264.192	23.377	83.42	15.686
14175-0087	KY3_0085_S01	-0.843438	35.113	1861	Kongasis	Bomet	Kenya	9.92	6.74	CALC	7.66	19.161	5.196	12170	3001	53113	1191	371	17767	9304	2588.77	23.528	33.678	2087.47	40516	4.745	9.196	20.395	191.693	23.57	14.641	0.575	113.858	75.643	63.449	661.777	160.413	2.775	0.094	0.228	5.439	0.331	1.508	185.31	105.871	212.793	20.543	72.031	13.493
14175-0088	KY3_0086_S01	-0.893811	35.0699	1995	Kapnaiti	Bomet	Kenya	5.18	4.4	NON	16.53	12.097	4.386	12494	1206	52721	344	152	20106	1742	3552.09	25.822	16.284	3067.13	38188	7.966	9.544	7.711	102.367	20.856	3.26	0.542	96.276	35.921	62.583	681.979	165.657	4.735	0.074	0.132	5.285	0.352	1.72	305.225	105.538	187.729	19.897	67.718	12.748
14175-0089	KY3_0087_S01	-0.925533	35.1222	1790	Kabsosurwo	Bomet	Kenya	10.9	7.31	CALC	8.77	20.407	6.732	9916	4859	58281	1427	469	19989	11933	2545.34	19.389	14.128	1776.26	42761	3.858	11.012	13.778	204.985	25.836	2.877	0.455	133.162	92.976	77.169	687.11	172.153	2.35	0.078	0.461	6.259	0.361	1.865	166.14	118.443	208.127	22.548	77.119	15.361
14175-0090	KY3_0088_S01	-0.794346	35.1721	1787	Saunet	Bomet	Kenya	7.7	7.28	CALC	8.87	20.286	6.811	10540	4222	60437	494	244	18293	10175	2723.22	20.306	14.768	2413.21	44223	5.236	12.805	9.885	182.229	26.939	3.338	0.412	134.224	75.89	92.531	738.6	184.18	3.322	0.085	0.424	6.512	0.331	2.097	206.272	162.853	254.258	28.32	95.096	17.98
14175-0091	KY3_0089_S01	-0.715337	35.3166	2032	Kabungi	Bomet	Kenya	9.74	5.97	NON	13.59	14.294	5.238	15472	1551	67083	997	332	22141	3997	4032.19	30.161	26.193	3804.85	57831	7.979	13.595	10.653	215.753	32.214	4.269	0.888	99.013	53.577	51.937	945.024	227.317	7.167	0.097	0.306	8.046	0.547	2.803	289.945	101.707	267.472	19.477	65.39	12.126
14175-0092	KY3_0090_S01	-0.660917	35.2984	1994	Kapkoros	Bomet	Kenya	15.2	5.31	NON	18.43	22.193	3.742	6425	1856	88834	1254	639	11160	2989	6098.71	44.237	40.703	4202.77	86229	11.872	21.89	15.112	364.015	44.062	6.591	1.119	97.111	35.273	68.927	1416.62	348.217	9.831	0.165	0.51	11.778	0.796	3.958	232.541	134.423	411.505	24.676	81.445	15.266
14175-0093	KY3_0091_S01	-0.619626	35.2565	1988	Mlango Mbili	Bomet	Kenya	15.4	6.07	NON	23.76	21.427	6.146	7333	2244	85121	1603	623	13759	4794	5501.06	34.846	38.414	4976.82	78519	9.205	17.625	17.993	395.022	41.376	6.237	1.295	102.61	53.589	95.584	1286.81	324.859	7.688	0.146	0.857	10.808	1.73	3.174	329.643	207.754	396.067	36.377	121.648	21.002
14175-0094	KY3_0100_S01	-0.717375	35.3791	2104	Mugango	Bomet	Kenya	11.4	4.63	NON	28.87	24.31	5.595	11053	1549	87926	876	469	16938	1465	4814.6	27.19	21.815	3373.07	78124	7.184	14.254	4.562	193.814	43.17	5.93	1.379	104.604	27.835	60.054	1423.39	347.673	8.565	0.13	0.238	11.331	0.624	3.182	196.825	134.603	379.95	23.728	78.464	13.706
14175-0095	KY3_0101_S01	-0.778544	35.4015	2231	Merigi	Bomet	Kenya	14.6	4.62	NON	19.2	24.714	3.875	8033	1790	81317	968	643	11891	2167	4794.46	39.986	29.95	1843.25	67274	6.822	19.014	8.23	171.239	36.853	5.972	1.392	94.865	32.626	60.129	1103.31	272.557	9.65	0.141	0.206	9.95	0.513	3.263	147.697	101.897	289.634	19.977	68.355	13.252
14175-0096	KY3_0102_S01	-0.831321	35.3752	2035	Lekimbo	Bomet	Kenya	7.65	6.14	NON	21.64	21.603	7.184	15162	1784	69482	424	280	19781	4372	3990.65	30.182	21.325	3314.91	60527	7.649	15.14	7.07	158.472	32.457	5.572	0.81	106.959	54.92	110.302	1060.09	235.819	6.24	0.127	0.332	8.206	0.467	2.64	217.086	191.269	329.916	34.979	121.803	22.382
14175-0097	KY3_0103_S01	-0.830962	35.442	1979	Kembu	Bomet	Kenya	7.93	4.77	NON	5.99	14.285	5.788	21639	1498	61171	339	279	25155	3636	2793.32	26.715	12.205	1388.26	44113	3.997	6.359	5.247	108.686	25.046	4.374	0.583	106.397	49.126	67.804	711.022	168.75	4.029	0.08	0.125	4.982	0.46	1.388	218.785	105.559	203.384	22.181	76.859	14.921
14175-0098	KY3_0104_S01	-0.926718	35.4205	1820	Mulot	Bomet	Kenya	7.4	6.23	NON	16.46	35.353	9.917	15129	4050	76821	471	302	23177	7624	3475.26	31.9	18.759	2192.14	69233	5.799	12.759	9.761	235.617	33.827	5.632	0.835	163.416	66.622	93.229	931.835	238.995	4.894	0.113	0.509	8.329	0.578	2.539	215.312	137.452	268.012	26.387	90.514	18.208
14175-0099	KY3_0105_S01	-0.909235	35.3428	1828	Cheptuyet	Bomet	Kenya	10.3	7.34	CALC	10.24	32.942	7.535	10930	5329	67578	758	422	20865	14682	3107.84	28.143	16.424	3689.78	57991	7.262	16.592	14.899	244.447	31.628	5.709	0.505	153.229	89.791	111.972	882.461	228.894	5.473	0.091	0.679	7.735	0.51	2.403	288.61	179.314	423.824	34.46	118.248	23.295
14175-0100	KY3_0106_S01	-0.849938	35.3208	1936	Kapkesosho	Bomet	Kenya	10.8	7.4	CALC	5.21	15.14	5.214	14816	2518	53641	1124	577	20861	12685	2533.12	21.847	13.93	1559.4	36020	3.99	8.663	13.011	195.429	22.462	2.993	0.604	110.462	89.41	74.599	644.28	151.693	3.392	0.083	0.278	5.333	0.342	1.44	166.874	109.716	192.767	22.31	75.507	15.424
14175-0101	KY3_0107_S01	-0.690904	35.3274	2077	Kitaima	Bomet	Kenya	10.7	7.68	CALC	11.48	18.419	5.839	15545	2926	79855	2337	474	25849	13078	5312.34	37.016	37.365	5961.29	72055	9.932	21.217	20.361	582.675	40.371	5.635	0.951	127.924	117.472	70.009	1178.23	290.768	7.484	0.151	0.526	10.499	0.923	3.537	387.958	152.945	329.207	27.709	91.378	16.867
14175-0102	KY3_0108_S01	-0.626155	35.3411	2043	Kimaech	Bomet	Kenya	17.7	5.69	NON	26.98	16.031	3.652	10963	2420	81904	1783	510	19417	3081	5815.36	45.67	32.929	5975.71	72860	10.573	21.922	16.536	403.839	40.499	6.055	0.939	138.044	43.693	70.162	1255.73	317.232	6.743	0.144	0.464	11.446	0.836	4.198	259.41	140.308	365.478	24.424	79.295	14.615
14175-0103	KY3_0109_S01	-0.574823	35.272	2001	Koitalel	Bomet	Kenya	17.4	6.01	NON	20.2	23.355	4.432	6173	2563	97106	1658	751	12516	5008	6345.27	45.743	32.744	6153.79	90160	10.873	24.833	16.485	317.764	49.676	7.248	1.179	116.391	52.047	87.901	1565.19	386.376	9.4	0.19	0.607	12.963	0.769	4.11	273.94	189.563	478.983	33.245	108.407	19.266
14175-0104	KY3_0120_S01	-0.783438	35.329	1920	Chepkosa	Bomet	Kenya	7.99	4.54	NON	8.13	14.59	6.358	15883	1611	57383	593	322	19719	3764	2958.93	20.773	13.43	3787.32	39510	5.744	9.586	7.54	145.437	24.612	3.082	0.479	98.277	47.617	106.035	775.965	188.21	3.981	0.098	0.432	5.775	0.326	1.874	220.5	206.66	347.397	38.456	128.182	24.745
14175-0105	KY3_0121_S01	-0.763001	35.213	1814	Kabangoroi	Bomet	Kenya	8.54	5.17	NON	9.8	16.306	7.352	13483	2790	69782	493	294	19945	5428	3470.69	34.405	18.349	4149.78	58140	11.278	16.715	8.681	152.715	30.416	5.877	0.683	125.047	63.495	106.109	842.257	213.813	4.115	0.08	0.266	6.814	0.531	2.052	372.954	231.779	441.002	40.421	131.66	24.285
14175-0106	KY3_0122_S01	-0.86296	35.1941	1843	Kimana	Bomet	Kenya	10.6	5.88	NON	7.98	21.696	7.293	13622	3396	62711	433	431	21130	7925	2802.92	24.319	15.324	1870.27	46655	5.245	10.98	10.191	164.535	27.8	3.893	0.626	132.306	65.167	84.871	731.81	177.257	2.575	0.09	0.282	6.188	0.366	1.871	190.984	137.131	240.867	25.618	86.748	17.331
14175-0107	KY3_0123_S01	-0.948638	35.1701	1808	Chemisimgut	Bomet	Kenya	7.3	7.09	CALC	8.19	21.475	6.799	17810	3102	64664	588	293	25126	8475	2784.44	27.358	14.682	2508.63	46163	5.935	9.918	8.726	179.315	26.789	4.745	0.7	124.746	92.685	74.293	691.617	178.235	3.387	0.122	0.479	5.967	0.464	1.745	249.954	115.029	266.918	22.795	77.353	15.482
14175-0108	KY3_0124_S01	-0.994614	35.233	1765	Kamotie	Bomet	Kenya	6.77	7.62	CALC	8.89	34.238	7.456	13305	5638	73557	436	239	22839	13496	2999.67	35.258	23.273	2685.21	61292	7.647	16.548	11.855	211.336	30.01	5.432	0.544	156.154	163.182	78.623	768.935	199.201	3.435	0.116	0.638	7.37	0.55	2.437	424.797	128.3	304.365	24.318	83.515	15.979
14175-0109	KY3_0125_S01	-0.942525	35.3163	1801	Kipsirat	Bomet	Kenya	5.6	5.919	NON	15.91	34.771	10.249	16076	4130	79948	228	129	23848	6714	3397.26	38.845	19.579	2276.63	74987	6.804	13.712	7.668	204.292	33.566	6.661	0.959	167.905	77.591	92.374	888.43	229.174	4.56	0.122	0.233	7.921	0.675	2.462	254.298	138.777	295.579	26.48	90.367	17.918
14175-0110	KY3_0126_S01	-0.879041	35.2811	1840	Tumoi	Bomet	Kenya	9.44	5.91	NON	13.71	30.045	7.689	14698	4055	74276	331	289	23685	7880	3385.92	33.278	18.928	2610.16	62143	7.193	14.313	8.249	195.016	32.726	5.726	0.779	163.427	75.716	92.212	887.452	223.15	4.279	0.112	0.342	7.744	0.526	2.376	233.043	138.744	288.867	26.689	91.883	17.913
14175-0111	KY3_0127_S01	-0.61294	35.3122	2028	Manjilil	Bomet	Kenya	14.5	5.07	NON	23.91	29.128	3.858	3544	2443	112084	1538	980	11580	3042	6670.82	52.917	37.731	5200.23	97935	13.819	29.996	14.916	259.394	56.414	7.857	1.356	126.55	30.218	74.365	1699.56	426.708	11.204	0.206	0.443	14.802	0.689	4.719	147.074	141.997	520.267	27.891	95.735	18.478
14175-0112	KY3_0128_S01	-0.577767	35.2592	1934		Bomet	Kenya	18.6	5.91	NON	23.98	22.701	5.717	9303	2104	105487	1330	734	14369	2883	6202.27	43.443	35.388	5648.16	94300	11.889	23.008	11.726	252.194	49.768	7.492	1.529	109.702	38.875	66.089	1466.89	363.451	11.495	0.184	0.562	11.917	0.792	4.182	319.497	138.245	459.852	24.692	80.418	14.649
14175-0113	KY3_0129_S01	-0.521449	35.2269	1910	Kapchtetuenik	Bomet	Kenya	14.5	4.57	NON	26.12	28.252	4.434	3720	1980	114623	1243	662	9073	1834	6868.61	57.425	38.375	5474.84	102166	13.284	32.314	18.543	340.896	56.963	8.351	1.613	123.832	28.411	127.079	1782.47	446.333	11.071	0.206	0.37	15.19	0.944	4.943	197.549	241.63	560.942	44.263	147.168	27.235
14175-0114	KY3_0129_S02	-0.523165	35.2262	1894	Kapchtetuenik	Bomet	Kenya	13	5.51	NON	27.18	27.913	4.885	3179	2239	113496	1330	607	9074	3846	6967.91	59.538	41.368	5901.14	104665	14.352	33.425	20.672	295.018	58.5	8.475	1.626	127.039	51.077	133.743	1790.53	449.251	11.168	0.232	0.438	15.314	0.741	4.836	226.61	254.351	578.492	46.79	156.534	29.71
CERTIFIED REFERENCE MATERIAL DATA - QUALITY CHECKS ON DATA
BGS - Guidance Material 102 Ironstone Soil						Selected Micronutrient					I	Li	Be	Na	Mg	Al	P	S	K	Ca	Ti	V	Cr	Mn	Fe	Co	Ni	Cu	Zn	Ga	As	Se	Rb	Sr	Y	Zr	Nb	Mo	Ag	Cd	Sn	Sb	Cs	Ba	La	Ce	Pr	Nd	Sm
						Reference Values												1000		28141.3		355.825	224.725	7326.93	191730	39.65	79.825	26.4	190.75		104.2	1.07692		65.325				6.025		0.275		1.21		304.275
13554						BIC BGS 102 (2827) x40						47.0803	2.5167	1320.04	4275.06	41473.8	2839.96	1996.93	11080.6	22608	1383.42	330.699	207.6	6941.81	166055	41.3476	77.8943	24.8081	171.777	9.21683	85.7062	0.626883	58.3464	64.4383	32.2608	72.4732	5.64048	6.34438	0.11957	0.372931	3.49534	1.44514	2.99395	265.841	36.3257	95.4338	10.5109	42.3734	9.15268
13755						BKY-BGS 102 (2827)						41.7293	2.85251	1176.81	3968.97	38027.4	2859.58	1221.02	10739.4	21580.4	1492.15	325.663	204.5	6913.1	165294	45.3108	76.6819	24.8725	199.642	8.55076	87.0674	0.551256	58.752	70.2861	33.2061	66.0415	6.15621	6.44071	0.0936402	0.376609	3.47194	1.49669	3.04886	265.9	39.4325	102.278	10.393	45.265	9.8616
13755						BKZ-BGS 102 (2827)x1						40.714	2.37749	1206.22	3966.8	38339.6	2847.38	811.383	11077.8	21611.3	1488.93	340.67	216.005	7017.63	172883	46.3345	79.4401	26.2918	203.146	8.90574	90.8479	0.606697	59.5194	72.5686	33.8251	67.2501	6.37737	6.61122	0.0880556	0.366905	3.04533	1.59253	3.11314	274.084	40.0491	104.211	10.789	46.0909	9.97615
14175	CRM- Ironstone Soil					BGS 102 (A)						43.0129	2.83848	1143.84	3858.52	35565.5	2853.8	495.836	9740.03	20639.7	1276.66	347.484	216.098	7220.88	154373	43.8015	84.5835	24.9772	200.874	8.91084	90.0833	0.555768	58.3346	68.5609	32.3571	67.4989	5.41848	6.72909	0.0849802	0.395603	2.55316	1.37899	2.90183	259.794	38.1166	97.8805	10.6909	43.9488	9.66764
14175	CRM- Ironstone Soil					BGS 102 (B)						43.1575	3.15784	1172.84	3952.31	37021.3	2851.67	501.33	10584.2	20143.7	1341.66	330.532	223.057	7107.63	152324	44.4878	84.9675	25.5181	198.301	9.18261	88.3766	0.561699	58.4849	69.0946	33.3313	69.0302	5.63774	6.73977	0.0984705	0.408296	2.65778	1.37706	3.05876	262.743	39.5174	94.8402	11.0636	43.2323	9.71106
						Average value						43.1388	2.7486	1203.95	4004.33	38085.5	2850.48	1005.3	10644.4	21316.6	1396.56	335.01	213.452	7040.21	162186	44.2564	80.7134	25.2935	194.748	8.95336	88.4162	0.580461	58.6875	68.9897	32.9961	68.4588	5.84606	6.57303	0.0969432	0.384069	3.04471	1.45808	3.02331	265.672	38.6883	98.9287	10.6895	44.1821	9.67383
						%Accuracy												100.53		75.7486		94.1502	94.9837	96.0868	84.5907	111.618	101.113	95.8088	102.096		84.8524	53.8999		105.61				109.096		139.661		120.502		87.3133
NIST- SRM 2711a - Montana II Soil						Selected Micronutrient					I	Li	Be	Na	Mg	Al	P	S	K	Ca	Ti	V	Cr	Mn	Fe	Co	Ni	Cu	Zn	Ga	As	Se	Rb	Sr	Y	Zr	Nb	Mo	Ag	Cd	Sn	Sb	Cs	Ba	La	Ce	Pr	Nd	Sm
						Reference value 2711a								12000	10700	67200	842		25300	24200	3170	80.7	52.3	675	28200	9.89	21.7	140	414		107	2	120	245.3	25	230		1.6	6	54.1		23.8	6.7	730	38	70		29	5.93
13554						BHX 2711 (A) x 1 x40						28.8371	2.95468	14165.8	11782.1	76907.5	890.153	241.672	29624.9	27200	2559.89	86.7848	45.2405	693.366	33842.6	10.3182	22.8245	141.193	412.087	15.9528	112.494	1.95287	128.886	241.042	27.1694	73.1668	18.4871	1.9089	6.62064	57.5383	5.07457	25.7435	7.65571	772.155	39.6306	77.5583	8.94725	33.8889	6.60889
13554						BHX 2711 (A) x 2 x40						24.9298	2.23947	12337.1	10350.3	69894.4	783.171	668.454	27233.3	25633.4	2344.59	78.9363	40.9923	638.105	30283.1	9.18437	20.5743	125.074	370.166	13.6721	102.208	1.81065	122.125	221.926	26.7404	67.0867	17.7135	1.62547	6.32676	52.5068	4.78264	24.6471	7.66395	715.425	38.5686	75.023	8.70512	32.2138	6.42695
13755						BKY-2711a (A)						30.1801	2.74496	13208.3	11135.3	72941.2	973.43	772.939	26950.8	24510.1	2481.77	76.5621	39.4056	662.61	30699.9	9.98861	19.1533	121.064	444.728	15.1106	103.561	1.86297	123.122	228.784	25.3529	57.3105	16.6918	1.57879	5.79471	52.2981	4.65644	24.15	6.50145	693.964	37.7519	73.7067	7.7069	32.1522	6.4689
13755						BKZ-2711a (A)						24.1149	2.5	12942.3	10881.6	72969.5	928.58	334.339	27772.4	25761.3	2616.23	80.2738	41.2837	694.529	31595.5	10.4414	20.0733	129.24	463.026	15.8856	108.618	1.96475	131.49	244.261	26.7095	62.6324	18.1411	1.77041	5.94919	54.8832	4.87172	25.5298	6.82103	731.897	40.212	78.5635	8.17667	34.835	6.5743
13907	HF Digest CRM					2711a						25.918	1.75556	12502.7	10313.8	66843.9	779	782.372	26199.9	23178	2545.93	83.734	43.6241	639.646	27231.4	9.9188	21.8794	139.985	409.021	15.7057	103.956	1.8766	119.259	210.617	26.2271	59.9909	15.6384	1.82578	5.49646	56.2076	4.46389	23.1427	6.76447	719.674	35.6658	67.3312	7.77584	30.1029	5.75519
14175	CRM- Montana Soil					2711 (A)						25.3286	2.55678	12465.1	10496.8	64993.9	828.105	393.926	25192.7	24213.2	2398.72	85.8736	42.9826	654.401	28956.9	9.72442	22.0738	127.773	424.397	16.8479	107.561	1.84591	118.26	234.122	23.8903	65.923	16.3584	1.88494	4.8696	54.4838	4.59229	22.9846	6.59371	687.864	37.509	67.2392	8.3152	30.5348	6.29391
14175	CRM- Montana Soil					2711 (B)						23.7503	2.1189	12273.2	9823.82	65324.7	851.774	395.291	26031	23307.1	2368.83	73.3249	42.371	635.134	27339.1	9.24228	20.4594	119.742	408.425	16.3296	103.176	1.59991	115.141	220.683	24.2385	63.7594	15.9725	1.75866	4.92849	54.7516	4.15064	22.0663	6.46007	662.097	35.5832	61.0866	7.92911	27.722	5.9656
						Average value						26.1513	2.41005	12842.1	10683.4	69982.1	862.03	512.713	27000.7	24829	2473.71	80.7842	42.2714	659.684	29992.7	9.83116	21.0054	129.153	418.836	15.6435	105.939	1.84481	122.612	228.776	25.7612	64.2671	17.0004	1.76471	5.71226	54.667	4.65603	24.0377	6.92291	711.868	37.8459	71.5012	8.2223	31.6357	6.29911
						%Accuracy								107.017	99.8447	104.14	102.379		106.722	102.599	78.035	100.104	80.8248	97.731	106.357	99.4051	96.7992	92.2522	101.168		99.0085	92.2403	102.177	93.2639	103.045	27.9422		110.294	95.2044	101.048		100.999	103.327	97.5162	99.5944	102.145		109.089	106.224
USGS - Basalt, Columbia River, BCR-2						Selected Micronutrient					I	Li	Be	Na	Mg	Al	P	S	K	Ca	Ti	V	Cr	Mn	Fe	Co	Ni	Cu	Zn	Ga	As	Se	Rb	Sr	Y	Zr	Nb	Mo	Ag	Cd	Sn	Sb	Cs	Ba	La	Ce	Pr	Nd	Sm
						Reference Values						9		23442.1	21651.7	71400	1527.47		14859.8	50886.6	13500	416	18	1520	96521	37		19	127	23			46.9	340	37	188	12.6	248					1.1	683	25	53	6.8	28	6.7
13554						BIC BCR-2 (B) x40						8.46022	1.95236	25750.7	23976.3	77622.8	1552.96	1703.87	16050.3	52084.3	13906.7	434.773	15.5307	1564.93	107424	36.0126	11.4851	15.5604	122.694	20.9219	0.460044	0.122728	48.0627	334.435	34.5604	194.805	12.2733	253.749	0.0547032	0.358601	2.13215	0.271989	1.13285	670.949	25.5229	54.2038	6.88592	29.7998	6.81285
13755						BKY-BCR-2 (B)						10.9317	1.67527	24303.6	22604.3	71492	1539.77	410.144	14666.7	48601.3	13203.3	402.179	13.8724	1496.88	101223	36.791	10.0405	14.5216	136.502	19.5155	0.437017	0.0973684	45.7809	325.369	33.0747	162.147	12.3034	244.52	0.0622937	0.280085	2.08252	0.286184	1.11893	634.977	24.5031	52.0692	6.46658	28.5456	6.53079
13907	HF Digest CRM					BCR-2 (B) x1						8.72755	1.61624	24888.8	23264.1	72756.8	1570.41	1042.11	15364.4	46242.6	13771.1	463.754	16.3245	1511.96	94603.9	39.2751	12.0781	17.2755	137.015	22.1835	0.853789	0.138394	48.3853	306.71	34.448	164.721	11.3453	278.788	0.061246	0.257771	2.0586	0.310612	1.14847	683.011	25.2948	51.5449	6.71316	29.3541	6.53013
13907	HF Digest CRM					BCR-2 (B) x2						10.1597	1.58769	25182.7	23420.4	74300.6	1555.35	652.788	16045.4	48013.3	14251.5	485.299	16.3768	1542.1	97172.4	40.6328	12.5928	17.8516	137.278	23.45	0.908273	0.16755	50.5272	314.521	37.3081	171.065	11.7507	270.334	0.146586	0.316406	2.16329	0.353656	1.20122	719.707	26.6861	54.1011	6.96079	30.2622	6.7857
14175	CRM- Basalt					BCR-2 (A)						9.08618	1.86561	23390.9	21683.2	66009.3	1490.23	248.633	14872.8	47502	12750.8	452.28	15.2759	1573.95	97248	36.6235	12.2144	15.8735	138.859	21.3364	0.544308	0.0553202	46.0107	319.679	32.0525	175.727	11.2097	257.887	0.0295833	0.238215	2.15432	0.290652	1.08146	623.886	25.4602	49.8776	6.72563	28.7261	6.81819
14175	CRM- Basalt					BCR-2 (B)						9.0712	1.47708	24320.8	22027.6	69870.2	1514.13	216.114	14821.7	47668.2	12712.1	419.746	15.9678	1595.39	98390.6	37.8817	12.3384	16.5684	144.447	22.0172	0.577215	0.0548937	45.938	328.947	34.1619	180.273	11.55	261.876	0.0315228	0.23452	2.1196	0.316678	1.15475	637.529	26.3295	51.205	6.9425	29.4243	6.81035
14175	CRM- Basalt					BCR-2 (C)						8.29648	1.19849	23803.6	21672.7	70626.2	1518.31	241.907	14575.7	47127.9	13189.7	395.032	16.3715	1604.63	98031.5	37.0655	12.581	16.5494	138.772	21.9678	0.586104	0.0700142	46.2266	314.674	34.3312	178.293	11.7177	280.985	0.0270105	0.269876	2.13215	0.275537	1.1705	640.406	27.0728	50.9509	7.0883	29.0665	7.03289
						Average value						9.24758	1.62468	24520.2	22664.1	71811.1	1534.45	645.08	15199.6	48177.1	13397.9	436.152	15.6742	1555.69	99156.2	37.7546	11.9043	16.3143	136.51	21.6275	0.623821	0.100895	47.2759	320.619	34.2767	175.29	11.7357	264.02	0.0589921	0.279353	2.12037	0.300758	1.14403	658.638	25.8385	51.9932	6.82613	29.3112	6.76013
						%Accuracy						102.751		104.599	104.676	100.576	100.457		102.286	94.6754	99.2437	104.844	87.079	102.348	102.73	102.039		85.8649	107.488	94.0324			100.802	94.2998	92.6397	93.2394	93.1408	106.46					104.002	96.4331	103.354	98.1004	100.384	104.683	100.897
GSS-2 Soil reference material						Selected Micronutrient					I
						Reference value					1.8
13554						GSS-2 (A)-1					1.58733
13554						GSS-2 (A)-2					1.63825
13755						GSS-2 BLB					1.47633
13755						GSS-2 BLD					2.11844
13907						GSS-2 (B) (1)	Iodine CRM				1.37127
13907						GSS-2 (B) (2)	Iodine CRM				1.37734
14175						GSS-2 (A)	CRM- Soil Powder				1.48081
14175						GSS-2 (B)	CRM- Soil Powder				1.54366
14175						GSS-2 (C)	CRM- Soil Powder				1.54567
14175						GSS-2 (D)	CRM- Soil Powder				1.59207
						Average value					1.57312
						%Accuracy					87.3954
GSS-5 Soil reference material						Selected Micronutrient					I
						Reference value					3.8
13554						GSS-5 (B)-1					4.06737
13554						GSS-5 (B)-2					4.05799
13755						GSS-5 BLB					3.82959
13755						GSS-5 BLD					3.78756
13907						GSS-5 (B) (1)	Iodine CRM				3.52983
13907						GSS-5 (B) (2)	Iodine CRM				3.58304
14175						GSS-5 (A)	CRM- Soil Powder				3.59168
14175						GSS-5 (B)	CRM- Soil Powder				3.66944
14175						GSS-5 (C)	CRM- Soil Powder				3.75429
14175						GSS-5 (D)	CRM- Soil Powder				3.81027
						Average value					3.7681
						%Accuracy					99.1606
[truncated: 17 more columns]

## Sheet: Supp. Table_2
Supplementary Table 2: Summary soil data for both Tanzania and Kenya by soil classification
TANZANIA
Soil Type (non-calcareous / calcareous)	NON	CALC	NON	CALC	NON	CALC	NON	CALC	NON	CALC	NON	CALC	NON	CALC	NON	CALC	NON	CALC	NON	CALC	NON	CALC	NON	CALC	NON	CALC	NON	CALC	NON	CALC	NON	CALC	NON	CALC	NON	CALC	NON	CALC	NON	CALC	NON	CALC	NON	CALC	NON	CALC	NON	CALC	NON
Determinand	OM	OM	pH	pH	I	I	Li	Li	Be	Be	Na	Na	Mg	Mg	Al	Al	P	P	S	S	K	K	Ca	Ca	Ti	Ti	V	V	Cr	Cr	Mn	Mn	Fe	Fe	Co	Co	Ni	Ni	Cu	Cu	Zn	Zn	Ga	Ga	As	As	Se	Se	Rb
	%LOI	%LOI			mg kg-1	mg kg-1	mg kg-1	mg kg-1	mg kg-1	mg kg-1	mg kg-1	mg kg-1	mg kg-1	mg kg-1	mg kg-1	mg kg-1	mg kg-1	mg kg-1	mg kg-1	mg kg-1	mg kg-1	mg kg-1	mg kg-1	mg kg-1	mg kg-1	mg kg-1	mg kg-1	mg kg-1	mg kg-1	mg kg-1	mg kg-1	mg kg-1	mg kg-1	mg kg-1	mg kg-1	mg kg-1	mg kg-1	mg kg-1	mg kg-1	mg kg-1	mg kg-1	mg kg-1	mg kg-1	mg kg-1	mg kg-1	mg kg-1	mg kg-1	mg kg-1	mg kg-1
min	2.29472	1.56612	4.79	6.52	0.000697749	3.55651	5.19704	3.24275	0.597343	0.470085	455.291	1062.19	1208.43	2028.14	43546.8	41730.3	369.945	311.51	4	4	1520.29	3302.36	2614.62	6247.95	5410.21	2363.31	54.2865	44.338	10.1544	12.3491	340.783	252.574	27634.2	19549.7	6.43706	4.51555	6.66959	7.97463	9.97974	8.10369	51.1086	43.3855	7.52033	7.8749	0.205193	0.134815	0.196356	0.0821015	9.34791
max	23.9916	13.5463	6.39	7.72	262.312	27.2461	43.3433	26.7324	9.76271	6.02127	24214.9	28711.1	22020.9	24610.6	173664	162051	6256.76	5000.37	1340.04	1401.07	32056.7	28679	56683.8	61510.6	34111.1	29460	440.398	332.478	515.289	220.172	4342.66	2522.8	185582	141393	95.6734	65.7441	322.537	142.985	1123.37	265.454	457.222	449.943	46.7022	40.3834	9.63501	4.18851	3.71474	1.32661	132.77
P25	7.47939	2.85708	5.545	6.735	18.4446	6.37321	13.6078	8.47201	2.28388	1.05684	1062.81	4151.09	3731.21	4654.36	119701	82114.9	2620.43	598.476	99.0458	165.573	3444.9	6655.69	4988.07	10728.7	15475.1	7178.43	152.258	95.328	56.283	19.5962	1803.49	829.234	97599.4	50841.3	25.4315	12.9011	32.5107	12.3455	50.2312	31.474	164.429	57.9399	29.9112	15.822	2.01036	0.334903	0.714278	0.316654	29.5454
P50	10.3203	6.88689	5.82	7.035	26.4786	11.0405	18.0765	17.0813	3.31467	2.90667	1737.03	10127.9	4537.24	5378.2	133527	93074	3061.78	2904.11	403.554	278.66	5156.64	11101	6679.87	13674.6	20492	13073.1	303.461	147.255	126.1	51.2839	2358.4	1618.08	129614	74393.4	48.6139	19.0675	94.1556	21.3693	127.077	44.1455	182.171	158.54	34.5816	19.2098	3.41496	1.21583	0.91417	0.41238	40.7324
P75	12.1796	10.091	6.1	7.2	31.8817	17.255	29.1956	24.1005	4.66591	4.32383	2686.39	15512.1	6251.13	8694.9	144002	119841	3636.81	3512.62	719.439	996.74	7805.73	20206.9	10164.7	32214.4	30340.5	18437.3	378.492	214.086	303.224	112.451	2916.9	2096.79	164106	114031	68.8395	39.2081	166.621	58.0362	228.201	103.026	237.864	242.158	37.3768	29.533	5.02671	1.98597	1.09109	0.602532	61.0203
P95	17.3841	13.1553	6.3325	7.499	62.8579	25.7223	38.8114	26.2188	8.18796	5.9691	11979.8	25518.9	12298.1	20156.1	160741	145906	5511.57	4579.46	1093.8	1310.27	24984.6	26417.6	31115.4	55848	32940.3	27578.8	407.347	299.273	466.348	182.272	3771.07	2502.92	172222	140739	88.7896	53.7543	271.716	120.637	517.493	186.601	373.533	379.533	43.4482	36.369	6.86722	3.98748	2.22254	1.03431	100.286
GM	9.39553	5.56818	5.77889	7.01151	18.0116	10.5032	17.8538	13.7705	3.28293	2.27212	1910.9	8070.56	4920.89	6437.58	126902	94387.3	2969.38	1731.63	169.352	229.43	5286.87	11151.1	7642.78	18117.4	20830.1	10770.6	232.908	141.537	118.427	48.4641	2179.98	1258.63	118845	68098.2	39.5418	20.182	73.7558	27.6389	110.716	48.3053	191.092	137.581	31.9134	20.3875	2.96322	0.872832	0.883089	0.414125	39.2519
AM	10.378	6.98646	5.79333	7.01857	32.4545	12.8566	20.4337	16.1635	3.8695	3.00107	3265.37	11220.8	5739.54	7956.77	129803	99720.1	3214.95	2479.04	440.408	536.134	7281.55	13508.6	10117	23581.7	22431.6	13622.9	266.716	164.494	184.95	72.7166	2388.01	1489.35	125805	78803.1	47.4653	25.7251	113.314	42.2295	183.914	73.0617	206.245	179.79	33.0698	22.3345	3.67271	1.46005	1.02965	0.503221	47.4133
KENYA
min	1.35	2.63519	3.84	6.533	0.703412	1.21066	5.666	5.606	0.549581	1.056	304	634	435.142	807	11999	33079	171	376.737	4	4	2318	6659	414.217	2055	448.138	1638.81	17.6269	19.389	12.205	13.93	124.195	335.803	9156.98	15343.9	2.62939	3.858	6.359	7.14634	4.17467	8.726	17.6674	42.5858	3.435	9.548	0.525773	0.612649	0.160108	0.182436	13.526
max	72.2	29	6.496	7.7	34.0212	13.96	49.3775	34.238	10.249	7.535	21793.3	21094.1	20493.4	33796	147381	93222.5	4052.13	10214	6484	1632.92	45466.3	51531.1	32328.3	58209	23932.1	25084.3	409.527	440.796	724.421	402.282	16460.1	7286.89	177078	137885	100.225	73.245	350.794	111.596	243.152	164.479	403.839	582.675	58.5	40.371	57.817	93.337	1.91821	0.951	254.72
P25	4.21	4.16024	4.77	6.745	6.1	3.40858	14.59	13.4865	1.65946	1.4525	1086.15	2326.5	1478.01	2003.5	60817.4	52973	463	635.759	112	142	7756	13159.9	1719	4452.08	3343.88	2616.22	46.1084	32.7116	37.1943	29.3903	856.173	1390.5	35533	35827.4	8.074	6.42015	16.719	12.4379	12.219	13.1072	64.235	82.0062	18.04	16.8527	2.35454	1.58422	0.412789	0.302	60.529
P50	7.44	6.33	5.28	7.09	11.7232	6.81	21.427	17.669	2.85296	2.618	3491.63	5115	1906.86	3001	80732	60437	742.958	837	218	255	12083	20067	2829.62	9304	5113.04	3159.73	67.582	67.8056	52.818	43.777	1890.95	1859.21	63404.1	44223	13.4249	16.6099	27.473	19.636	16.7594	21.87	127.519	148.134	25.675	19.413	4.537	3.60889	0.681924	0.455	86.7646
P75	10.7618	7.59411	5.869	7.3655	20.15	8.87	29.0782	21.639	5.59463	5.5265	7746.79	11550	2563	5483.5	105882	68754	1232.97	1434	399.145	336	18840.1	25752	4337.37	14089	8068.2	5150.74	99.606	144.068	83.631	93.569	3193.23	2694.94	86229	71626.5	23.733	35.4205	37.7837	37.4285	24.6609	35.971	183.861	191.927	34.627	24.0355	6.46084	5.924	0.893864	0.5595	113.192
P95	17.2237	12.64	6.2708	7.6408	26.8062	12.116	41.1486	28.9982	7.51466	7.1032	15193.4	18313.6	4928.95	15685.6	129111	84814.3	2280.24	6822.79	986.677	1235.47	34261.7	38679.9	9234.65	28340.8	10705.5	12628.4	265.751	343.557	241.283	152.75	5485.49	6005.08	113516	92115.9	76.0251	55.8013	91.4961	63.7287	79.6153	93.8905	276.195	257.324	44.5652	30.4954	21.1116	19.469	1.3662	0.721578	153.62
GM	6.94056	6.16983	5.24526	7.07695	10.0115	5.69489	20.354	16.6463	2.92582	2.83097	2942.67	4975.41	2006.01	3506.28	77650.7	60015.7	765.058	1148.18	138.947	159.861	12011	18690.5	2776.69	8269.41	5038.7	3988.06	72.7808	72.2336	58.3577	48.7781	1589.11	1785.55	53203.2	45756	14.9005	15.2883	26.4725	22.0425	18.7415	24.4096	109.864	127.606	24.2672	19.333	4.15832	3.87003	0.613595	0.429183	82.706
AM	8.45463	7.1175	5.28787	7.08566	12.9487	6.62626	22.4951	17.8704	3.64475	3.49406	5060.8	7484.74	2440	5326.45	83394.2	61765	957.235	1839.05	338.728	328.402	14403.6	21143	3819.6	11500.1	5925.32	5157.14	92.6001	110.453	82.3368	69.3181	2288.15	2387.94	62763.7	52638.6	21.2327	22.8915	33.9953	28.0332	25.4329	33.9395	135.516	151.531	26.7428	20.2994	6.32814	7.89707	0.704507	0.46064	90.078
[truncated: 67 more columns]

## Sheet: Supp. Table_3
Supplementary Table 3: Crop composition data and paired soil data (column BR)
LIMS Code	Crop ID	Associated	LONG	LAT	Elevation	Village	District	Country	Crop Group	Crop name	I	Li	Be	B	Na	Mg	Al	Si	P	S	K	Ca	Ti	V	Cr	Mn	Fe	Co	Ni	Cu	Zn	Ga	As	Se	Rb	Sr	Y	Zr	Nb	Mo	Ag	Cd	Sn	Sb	Cs	Ba	La	Ce	Pr
		Soil ID			(m)						mg kg-1	mg kg-1	mg kg-1	mg kg-1	mg kg-1	mg kg-1	mg kg-1	mg kg-1	mg kg-1	mg kg-1	mg kg-1	mg kg-1	mg kg-1	mg kg-1	mg kg-1	mg kg-1	mg kg-1	mg kg-1	mg kg-1	mg kg-1	mg kg-1	mg kg-1	mg kg-1	mg kg-1	mg kg-1	mg kg-1	mg kg-1	mg kg-1	mg kg-1	mg kg-1	mg kg-1	mg kg-1	mg kg-1	mg kg-1	mg kg-1	mg kg-1	mg kg-1	mg kg-1	mg kg-1
Detection Limit											<0.008	<0.2	<0.02	<4	<7	<3	<2	<4	<3	<10	<26	<12	<0.2	<0.03	<0.08	<0.4	<2	<0.008	<0.09	<0.3	<0.8	<0.007	<0.004	<0.005	<0.05	<0.05	<0.003	<0.03	<0.003	<0.02	<0.02	<0.003	<0.09	<0.005	<0.004	<0.09	<0.003	<0.004	<0.002
13555-0090	TZ_CP_001	TZ_SL_001	37.5375	-3.46925		Kaloleni	Kilimanjaro	Tanzania	Maize	Maize	0.004	0.1	0.01	2	10.5	1220.43	16.7172	47.9179	2886.6	1099.89	4059.6	46.0659	1.62328	0.015	0.163714	3.6215	24.1722	0.004	0.045	7.29765	18.5238	0.0078244	0.005	0.15985	2.26813	1.0985	0.00564878	0.15	0.0214703	0.757929	0.01	0.0015	0.396531	0.01	0.002	0.5	0.0198786	0.0364818	0.00387719
13555-0152	TZ_CP_002	TZ_SL_001	37.5375	-3.46925		Kaloleni	Kilimanjaro	Tanzania	Pulses	Pigeon Peas	0.004	0.1	0.01	15.9002	10.5	1888.16	39.9191	101.324	5919.96	3204.14	14332.5	1319.84	2.65836	0.043309	0.04	9.81986	69.3879	0.0308838	0.106254	9.29124	31.4477	0.010801	0.005	0.532858	13.0029	20.7971	0.0141353	0.15	0.0630146	29.0612	0.01	0.00894088	0.045	0.01	0.002	0.5	0.0583902	0.0991935	0.0100237
13555-0091	TZ_CP_003	TZ_SL_002	37.1581	-3.34142		Boma Ngombe, Magadini	Kilimanjaro	Tanzania	Maize	Maize	0.004	0.1	0.01	2	10.5	1270.74	10.6698	17	2766.36	1307.67	4360.79	59.6278	0.940829	0.015	0.04	3.41775	24.1402	0.004	0.118463	6.92913	19.4295	0.0035	0.005	0.342552	2.79195	0.81566	0.00413632	0.15	0.0129693	0.771191	0.01	0.0015	0.357798	0.01	0.002	0.5	0.0122311	0.0238609	0.0022119
13555-0153	TZ_CP_004	TZ_SL_002	37.1581	-3.34142		Boma Ngombe, Magadini	Kilimanjaro	Tanzania	Pulses	Beans	0.004	0.1	0.01	10.7584	29.9718	2128.79	61.4776	137.192	4798.04	2764.78	14577.1	1712.76	2.59241	0.015	0.156687	18.7465	101.966	0.443338	0.283966	9.03002	33.6493	0.0125582	0.005	0.112718	22.4298	28.5334	0.0256728	0.15	0.0730157	2.89117	0.01	0.0015	0.045	0.01	0.002	24.5104	0.0640042	0.108955	0.011271
13555-0001	TZ_CP_005	TZ_SL_003	37.1942	-3.25167		Masama Mudio	Kilimanjaro	Tanzania	Banana	Banana	0.004	0.1	0.01	2	10.5	851.115	3	66.441	1961.44	128.5	8309.56	747.689	1.30508	0.015	0.04	3.32486	16.6968	0.0370683	0.873042	3.03761	9.42073	0.0035	0.0148329	0.005	5.71458	30.2636	0.00564559	0.15	0.0015	0.0410936	0.01	0.00608053	0.045	0.01	0.002	51.663	0.0110895	0.0104243	0.001
13555-0036	TZ_CP_007	TZ_SL_003	37.1942	-3.25167		Masama Mudio	Kilimanjaro	Tanzania	Coffee Beans	Coffee Beans	0.0655095	0.1	0.01	9.13193	49.0218	1606.48	153.546	130.471	1401.85	1208.42	12497.4	1137.07	10.7843	0.213131	1.24919	22.3172	270.036	0.130637	0.577238	94.9006	16.0224	0.0447008	0.0218872	0.0531752	37.2648	16.2766	0.0842896	0.42005	0.253342	0.242307	0.01	0.00334273	2.19894	0.01	0.0157083	18.3848	0.194849	0.423158	0.0409054
13555-0041	TZ_CP_006	TZ_SL_003	37.1942	-3.25167		Masama Mudio	Kilimanjaro	Tanzania	Fruit	Cucumber	0.013552	0.1	0.01	10.7189	174.487	2676.85	8.8737	553.129	4801.82	3546.56	28816.6	957.236	0.45	0.015	0.04	11.3376	55.2745	0.146096	0.674522	11.3518	44.4024	0.0035	0.0552924	0.0652765	225.54	16.5151	0.0458141	0.15	0.0144808	0.435388	0.01	0.00325823	0.045	0.01	0.0339432	15.8724	0.0364079	0.0377086	0.00712323
13555-0002	TZ_CP_008	TZ_SL_004	37.2023	-3.23118		Machame, Shara	Kilimanjaro	Tanzania	Banana	Banana	0.004	0.1	0.01	2	10.5	1283.63	3	121.211	748.951	281.889	11505.2	121.867	0.45	0.015	0.04	6.84205	14.264	0.004	0.045	2.97474	4.10733	0.0035	0.005	0.0307867	30.9289	2.10056	0.00792178	0.15	0.0015	0.196092	0.01	0.0015	0.045	0.01	0.00847832	1.92276	0.00461409	0.0025	0.001
13555-0042	TZ_CP_009	TZ_SL_004	37.2023	-3.23118		Machame, Shara	Kilimanjaro	Tanzania	Fruit	Baobab	0.0116158	0.1	0.01	16.7796	10.5	2876.23	23.9979	39.8706	3826.97	1501.09	13415.3	2234.49	1.03445	0.015	0.205828	17.8043	32.5353	0.715701	5.34783	42.4614	22.2754	0.0035	0.005	0.0460248	20.827	23.5425	0.00994856	0.15	0.0156217	0.0421766	0.01	0.00811601	1.46185	0.01	0.0143255	10.3526	0.0281274	0.0515652	0.00511376
13555-0195	TZ_CP_010	TZ_SL_004	37.2023	-3.23118		Machame, Shara	Kilimanjaro	Tanzania	Tea	Tea	0.188854	0.1	0.01	27.5452	32.5389	1920.33	1549.49	268.156	3167.28	2801.48	16809.4	5708.11	9.37056	0.932505	10.6979	635.713	384.403	0.137791	6.16339	12.0454	22.0019	0.101475	0.0320112	0.392458	53.8337	67.3878	0.114615	0.15	0.0697544	0.143744	0.01	0.0108769	0.045	0.01	0.324595	37.1572	0.324291	0.359887	0.0463199
13555-0092	TZ_CP_016	TZ_SL_005	37.085	-2.98882		Landrosse	Kilimanjaro	Tanzania	Maize	Maize	0.004	0.1	0.01	2	10.5	1295.89	13.2225	46.0111	2809.68	1199.65	4066.53	56.7342	1.8922	0.015	0.04	5.05369	28.5445	0.0526142	0.205135	4.23463	18.0011	0.0035	0.005	0.256999	8.23081	0.947905	0.00608853	0.15	0.0264743	0.585972	0.01	0.0015	0.232009	0.01	0.00788888	0.5	0.0166811	0.0362477	0.00377256
13555-0154	TZ_CP_013	TZ_SL_005	37.085	-2.98882		Landrosse	Kilimanjaro	Tanzania	Pulses	Beans	0.004	0.1	0.01	9.77137	10.5	1867.98	8.91961	34.7994	6406.88	2998.07	15202.9	603.939	1.09591	0.015	0.04	18.503	100.455	0.136774	1.7951	15.2905	57.0748	0.0035	0.005	0.0999629	26.9556	8.3999	0.022294	0.15	0.0188259	4.65954	0.01	0.0015	0.324003	0.01	0.002	12.3812	0.0213552	0.0317526	0.00400221
13555-0155	TZ_CP_014	TZ_SL_005	37.085	-2.98882		Landrosse	Kilimanjaro	Tanzania	Pulses	Beans	0.004	0.1	0.01	8.2084	10.5	1380.52	61.4303	101.071	5793.13	2102.15	10922.5	640.125	6.42182	0.105935	0.04	15.8886	109.189	0.116692	0.705376	7.48035	35.6478	0.0165464	0.005	0.270405	8.99868	12.6111	0.0347464	0.15	0.110734	2.46758	0.01	0.0015	0.045	0.01	0.002	9.672	0.0910563	0.203469	0.020171
13555-0185	TZ_CP_015	TZ_SL_005	37.085	-2.98882		Landrosse	Kilimanjaro	Tanzania	Maize	Maize	0.004	0.1	0.01	2	10.5	928.867	26.0017	44.5535	2834	1204.43	3041.14	41.9183	2.04216	0.0628977	0.104951	4.73199	45.4603	0.0229725	0.108139	2.47294	12.4404	0.00711234	0.005	0.362364	3.82771	0.501652	0.0108223	0.15	0.0281263	0.465188	0.01	0.0015	0.045	0.01	0.002	0.5	0.0278955	0.092417	0.00714541
13555-0196	TZ_CP_015	TZ_SL_005	37.085	-2.98882		Landrosse	Kilimanjaro	Tanzania	Roots/Tubers	Potato	0.0113749	0.1	0.01	5.29206	10.5	1223.52	3	17	2811.44	1315.6	22201.8	103.187	0.45	0.015	0.04	6.73741	14.762	0.0594247	0.113685	5.57018	11.0784	0.0035	0.0123108	0.0586395	16.0508	2.21193	0.0015	0.15	0.00450469	0.617978	0.01	0.00312254	0.045	0.01	0.002	1.31196	0.002	0.00683471	0.001
13555-0059	TZ_CP_019	TZ_SL_006	37.0652	-3.01187	1591	Siha, Ngare nairobi	Kilimanjaro	Tanzania	Green leafy vegetables	Pumpkin leaves	0.451833	0.872905	0.181417	36.7476	88.1251	7522.51	2558.45	1460.63	5214.88	4184.78	39096.8	13795.7	230.784	4.30877	2.41609	109.004	2128.74	1.15006	3.78512	128.059	45.9738	0.734528	0.201431	0.0808084	44.8048	231.944	1.77578	2.18497	1.99055	1.15316	0.0382632	0.00471762	0.136602	0.01	0.0556763	226.756	3.94539	8.10229	0.877077
13555-0060	TZ_CP_020	TZ_SL_006	37.0652	-3.01187	1591	Siha, Ngare nairobi	Kilimanjaro	Tanzania	Green leafy vegetables	Sweet Potato	0.519088	0.385632	0.0681926	49.8075	117.98	7539.12	1164.8	1194.64	3775	4197.48	41851.1	17450.6	70.8214	1.61737	0.879789	270.056	857.122	0.53703	1.4979	59.3751	28.7995	0.315679	0.0938097	0.10096	47.4441	264.408	1.30456	0.15	1.13367	0.255568	0.0202243	0.00983727	0.045	0.01	0.0289679	259.364	1.93882	3.58694	0.43346
13555-0093	TZ_CP_017	TZ_SL_006	37.0652	-3.01187	1591	Siha, Ngare nairobi	Kilimanjaro	Tanzania	Maize	Maize	0.004	0.1	0.01	2	10.5	1107.53	23.0967	36.6542	2343.39	1087.11	3621.95	34.3147	2.28263	0.015	0.04	4.26143	31.1842	0.0121228	0.045	2.26359	13.4762	0.0035	0.005	0.160906	9.47671	1.51288	0.00957862	0.15	0.0425171	0.15453	0.01	0.0015	0.045	0.01	0.002	1.2731	0.0287663	0.0594052	0.00564625
13555-0156	TZ_CP_018	TZ_SL_006	37.0652	-3.01187	1591	Siha, Ngare nairobi	Kilimanjaro	Tanzania	Pulses	Beans	0.0465572	0.1	0.01	12.1212	10.5	1896.84	308.385	334.852	3988.41	2364.09	14839.9	1504.82	22.5711	0.682813	0.36245	25.7625	325.373	0.46269	1.57818	8.56904	33.239	0.0648181	0.0131328	0.0386968	30.6978	29.9885	0.16131	0.15	0.176364	0.841047	0.01	0.0015	0.045	0.01	0.00784668	47.2252	0.453377	2.06807	0.10367
13555-0003	TZ_CP_023	TZ_SL_007	37.0474	-3.03988	1488	Siha-Ngare Nairobi	Kilimanjaro	Tanzania	Banana	Banana	0.004	0.1	0.01	5.22671	10.5	1633	3	374.53	1334.36	355.373	16990.7	394.441	0.45	0.015	0.388751	10.9476	19.144	0.004	0.410959	11.5483	9.51371	0.0035	0.005	0.005	10.0489	8.81048	0.0015	0.15	0.00677906	0.197387	0.01	0.0015	0.045	0.01	0.002	6.87596	0.002	0.00561524	0.001
13555-0061	TZ_CP_021	TZ_SL_007	37.0474	-3.03988	1488	Siha-Ngare Nairobi	Kilimanjaro	Tanzania	Green leafy vegetables	Pumpkin leaves	0.12927	0.266362	0.0472607	25.3984	785.424	5934.26	732.152	933.115	7967.56	8588.33	63096	24684.8	77.4446	1.25324	0.769465	62.1494	680.453	0.392376	0.94742	18.5542	36.0667	0.194396	0.0509059	0.0236325	33.4954	285.525	0.304397	2.93048	0.870226	17.0039	0.01	0.0692823	0.045	0.01	0.014659	104.738	0.863813	1.86976	0.196791
13555-0062	TZ_CP_022	TZ_SL_007	37.0474	-3.03988	1488	Siha-Ngare Nairobi	Kilimanjaro	Tanzania	Green leafy vegetables	Sukuma Wiki	0.0952162	0.289073	0.074546	26.4434	121.861	9831.25	1141.17	1718.38	6458.05	4437.27	33915	29569.1	96.6963	2.3197	1.39802	68.3269	1096.08	0.519503	2.50208	26.9831	40.0477	0.31944	0.0660596	0.0285913	14.0926	392.848	0.517715	0.661305	1.08657	1.48505	0.0334255	0.0101752	0.045	0.01	0.0164712	251.777	1.54503	3.31949	0.347721
13555-0043	TZ_CP_026	TZ_SL_008	37.0254	-3.15372	1385	Siha, Uwiri	Kilimanjaro	Tanzania	Fruit	Avocado	0.004	0.1	0.01	41.6709	10.5	1190.23	3	81.815	2214.65	1348.16	21902.7	337.736	0.45	0.015	0.04	2.91723	23.4569	0.0174483	0.045	4.13079	28.0848	0.0035	0.005	0.197807	16.7475	3.36209	0.0015	0.15	0.0015	0.0972422	0.01	0.00867571	0.045	0.01	0.0057694	0.5	0.002	0.0025	0.001
13555-0044	TZ_CP_027	TZ_SL_008	37.0254	-3.15372	1385	Siha, Uwiri	Kilimanjaro	Tanzania	Fruit	Lemon	0.004	0.1	0.01	15.4717	26.2889	1074.61	3	17	1621.86	1014.64	15438.1	4783.3	0.45	0.015	0.04	5.00806	14.9395	0.009153	0.045	4.30103	9.11025	0.0035	0.175274	0.0872654	14.0226	79.9004	0.0015	0.15	0.00355558	0.146295	0.01	0.0015	0.045	0.01	0.00543289	0.5	0.00803422	0.00686441	0.001
13555-0094	TZ_CP_024	TZ_SL_008	37.0254	-3.15372	1385	Siha, Uwiri	Kilimanjaro	Tanzania	Maize	Maize	0.004	0.1	0.01	2	10.5	1152.24	3	17	2756.52	1153.91	4034.65	39.1019	0.45	0.015	0.04	2.98811	14.7841	0.004	0.045	2.72204	15.3602	0.0035	0.005	0.234157	2.15931	0.587053	0.0015	0.15	0.00577244	0.826952	0.01	0.0015	0.101074	0.01	0.002	0.5	0.00529531	0.0104422	0.001
13555-0157	TZ_CP_025	TZ_SL_008	37.0254	-3.15372	1385	Siha, Uwiri	Kilimanjaro	Tanzania	Pulses	Beans	0.004	0.1	0.01	9.50142	10.5	1825.4	221.467	339.571	4919.97	2151.22	15638.4	1120.34	13.3122	0.252836	1.18715	17.4612	196.066	0.115875	0.57736	7.90238	29.9977	0.0331669	0.005	0.0911494	7.075	12.4042	0.0524315	0.372699	0.278375	5.59707	0.01	0.00353139	0.045	0.01	0.002	3.77687	0.223854	0.45401	0.0466514
13555-0004	TZ_CP_029	TZ_SL_009	37.0432	-3.17512	1393	Siha, Sanya Juu	Kilimanjaro	Tanzania	Banana	Banana	0.004	0.1	0.01	6.15694	10.5	1284.84	7.95339	219.32	1063.75	441.024	15226.9	226.037	0.45	0.015	0.226468	1.97983	24.1973	0.004	0.123217	4.10552	7.22459	0.0035	0.0449629	0.0280227	12.9963	4.37623	0.00393434	0.15	0.00756319	1.1004	0.01	0.0015	0.045	0.01	0.002	0.5	0.00859933	0.0201762	0.00209599
13555-0095	TZ_CP_028	TZ_SL_009	37.0432	-3.17512	1393	Siha, Sanya Juu	Kilimanjaro	Tanzania	Maize	Maize	0.004	0.1	0.01	2	10.5	1510.08	3	17	3324.02	1191.67	4136.83	44.0521	0.45	0.015	0.04	4.57452	20.397	0.004	0.045	2.35922	23.1984	0.0035	0.005	0.202293	2.1447	0.605052	0.00356241	0.15	0.00888628	0.963818	0.01	0.0015	0.045	0.01	0.002	0.5	0.00945404	0.017509	0.00208455
13555-0037	TZ_CP_033	TZ_SL_011	37.0872	-3.19367	1324	Siha, Kiboko	Kilimanjaro	Tanzania	Coffee Beans	Coffee Beans	0.0172068	0.1	0.01	8.51008	62.5397	1764.56	31.9665	74.6334	1793.92	1929.24	19185.5	1727.99	2.55413	0.0582647	0.331836	12.6455	43.8192	0.0659101	0.242099	37.9232	11.191	0.0108009	0.005	0.314932	20.4252	16.4782	0.0166724	0.15	0.0503585	0.310208	0.01	0.00867723	0.643527	0.01	0.002	2.74224	0.0553876	0.106739	0.00919161
13555-0096	TZ_CP_030	TZ_SL_011	37.0872	-3.19367	1324	Siha, Kiboko	Kilimanjaro	Tanzania	Maize	Maize	0.004	0.1	0.01	2	10.5	1491.83	3	17	3298.94	1086.59	4310.04	47.8783	0.45	0.015	0.04	4.73363	21.8904	0.004	0.045	2.02637	22.0852	0.0035	0.005	0.231303	4.58977	0.457941	0.0015	0.15	0.00546372	0.367161	0.01	0.0015	0.045	0.01	0.002	0.5	0.00549258	0.0108966	0.001
13555-0158	TZ_CP_032	TZ_SL_011	37.0872	-3.19367	1324	Siha, Kiboko	Kilimanjaro	Tanzania	Pulses	Beans	0.004	0.1	0.01	9.09371	10.5	1793.47	6.26941	107.306	5087.82	2038.67	15315.9	870.142	1.18174	0.015	0.0852165	16.2694	87.4203	0.110537	0.115811	10.3203	34.2678	0.0035	0.005	0.269768	17.3185	5.64274	0.00313526	0.15	0.00726618	0.813907	0.01	0.0015	0.329851	0.01	0.002	0.5	0.0106286	0.0147682	0.001
13555-0192	TZ_CP_031	TZ_SL_011	37.0872	-3.19367	1324	Siha, Kiboko	Kilimanjaro	Tanzania	Seeds	Sunflower Seeds	0.004	0.1	0.01	12.0865	10.5	2256.14	11.0323	17	4056.32	2041.11	6510.23	1409.88	0.45	0.0644877	7.30873	13.0122	68.7281	0.109792	3.04961	11.5518	35.7171	0.0035	0.005	0.319417	15.1158	19.2199	0.00802551	0.15	0.0162051	0.333574	0.01	0.025134	0.045	0.01	0.002	1.18912	0.0274225	0.0328823	0.00392133
13555-0005	TZ_CP_035	TZ_SL_012	37.1204	-3.22898	1244	Hai, Sufi	Kilimanjaro	Tanzania	Banana	Banana	0.004	0.1	0.01	5.53302	10.5	1632.65	3	316.106	1137.39	347.262	13819.9	246.337	0.45	0.015	0.12247	31.9845	15.3293	0.017253	0.215114	3.43965	6.17504	0.0035	0.005	0.0564863	10.3984	4.86825	0.00407381	0.15	0.00517667	0.161935	0.01	0.0015	0.045	0.01	0.002	5.46321	0.00614637	0.0122799	0.001
13555-0097	TZ_CP_034	TZ_SL_012	37.1204	-3.22898	1244	Hai, Sufi	Kilimanjaro	Tanzania	Maize	Maize	0.004	0.1	0.01	2	10.5	1105.03	12.6584	17	2349.43	990.851	3804.96	42.0065	1.20006	0.015	0.04	4.39223	27.975	0.0316576	0.152284	2.51904	17.0687	0.0035	0.005	0.278593	3.83301	1.22958	0.00389393	0.15	0.00779929	0.676139	0.01	0.0015	0.045	0.01	0.002	1.14375	0.0113818	0.02286	0.00232935
13555-0006	TZ_CP_036	TZ_SL_013	37.1428	-3.20847	1520	Hai, Mashua	Kilimanjaro	Tanzania	Banana	Banana	0.004	0.1	0.01	2	10.5	1355.21	3	76.6948	737.169	371.459	12201.2	170.173	1.2641	0.015	0.04	12.3986	14.8276	0.0349361	0.045	2.77112	5.15106	0.0035	0.0160181	0.0181903	14.6324	4.86569	0.00325128	0.15	0.00474375	0.123662	0.01	0.0015	0.045	0.01	0.002	20.4474	0.00878614	0.00715168	0.001
13555-0007	TZ_CP_039	TZ_SL_013	37.1428	-3.20847	1520	Hai, Mashua	Kilimanjaro	Tanzania	Banana	Banana	0.004	0.1	0.01	2	10.5	896.083	13.518	74.8955	703.899	370.224	13817.8	111.197	1.89036	0.0366315	0.04	2.23187	20.8777	0.004	0.045	2.77338	3.58487	0.0035	0.0117545	0.005	26.7369	3.64055	0.00389133	0.15	0.0434467	0.360735	0.01	0.0015	0.045	0.01	0.00711555	3.60338	0.0195179	0.0498842	0.00310641
13555-0038	TZ_CP_037	TZ_SL_013	37.1428	-3.20847	1520	Hai, Mashua	Kilimanjaro	Tanzania	Coffee Beans	Coffee Beans	0.0303491	0.1	0.01	11.3639	10.5	2088.73	36.0358	50.0165	1671.02	1715.1	14711	805.642	3.41503	0.092488	0.445394	22.8096	54.9559	0.168771	0.355034	173.721	8.00807	0.0105529	0.005	0.0422212	34.231	10.0969	0.0167439	0.15	0.0587535	0.0912386	0.01	0.0015	7.27273	0.01	0.0216166	7.13087	0.0574849	0.136879	0.0110544
13555-0098	TZ_CP_040	TZ_SL_013	37.1428	-3.20847	1520	Hai, Mashua	Kilimanjaro	Tanzania	Maize	Maize	0.004	0.1	0.01	2	10.5	1657.2	13.2282	17	3944.76	1150.56	4953.52	64.7353	0.45	0.015	0.04	5.17429	30.3941	0.0123637	0.045	3.51396	21.774	0.0035	0.005	0.601607	3.55999	0.508806	0.0015	0.15	0.00926867	1.43957	0.01	0.0015	0.093995	0.01	0.002	0.5	0.0131799	0.0279571	0.00224574
13555-0039	TZ_CP_038	TZ_SL_014	37.1568	-3.21498	1463	Hai, Lusaa	Kilimanjaro	Tanzania	Coffee Beans	Coffee Beans	0.0528749	0.1	0.01	14.8311	85.5967	1952.08	220.539	244.202	1768.07	1970.26	20167.1	2419.95	23.0016	0.5606	0.647294	32.0227	206.681	0.13473	0.610344	92.2987	13.2166	0.0668871	0.0136934	0.0476973	52.4873	31.9883	0.069112	0.825773	0.369061	0.279346	0.01	0.0015	5.08943	0.01	0.0402043	17.6793	0.341138	0.663738	0.0589589
13555-0008	TZ_CP_042	TZ_SL_015	37.167	-3.23498	1324	Hai, Lemira, Isuki	Kilimanjaro	Tanzania	Banana	Banana	0.004	0.1	0.01	4.43168	10.5	695.067	3	174.827	854.786	365.165	12616.9	114.978	0.45	0.015	0.04	12.1757	15.1474	0.00806626	0.0927835	3.96995	5.1786	0.0035	0.178444	0.0753614	27.3385	2.8505	0.0038995	0.15	0.0015	0.174704	0.01	0.0015	0.045	0.01	0.002	1.67242	0.002	0.00915774	0.001
13555-0009	TZ_CP_046	TZ_SL_016	37.5716	-3.01688	1698	Rombo, Tarakea	Kilimanjaro	Tanzania	Banana	Banana	0.004	0.1	0.01	5.42682	10.5	1016.28	3	171.203	1763.98	274.824	16499.5	137.011	0.45	0.015	0.04	4.66856	5.5	0.004	0.045	1.83842	4.80264	0.0035	0.0113911	0.0340679	5.57202	2.25942	0.0015	0.15	0.0015	0.21508	0.01	0.0015	0.045	0.01	0.002	1.58793	0.002	0.0025	0.001
13555-0045	TZ_CP_047	TZ_SL_016	37.5716	-3.01688	1698	Rombo, Tarakea	Kilimanjaro	Tanzania	Fruit	Avocado	0.004	0.1	0.01	14.1302	22.2899	1016.95	3	85.7233	2391.09	1790.21	22039.7	688.703	0.45	0.015	0.0946791	10.8668	43.2886	0.116639	0.962066	15.5617	30.865	0.0035	0.118282	0.305201	23.6614	6.1251	0.00358871	0.15	0.00506532	0.22061	0.01	0.0129884	0.045	0.01	0.00402237	1.66705	0.00968462	0.00824881	0.001
13555-0063	TZ_CP_043	TZ_SL_016	37.5716	-3.01688	1698	Rombo, Tarakea	Kilimanjaro	Tanzania	Green leafy vegetables	Pumpkin leaves	0.400995	0.260545	0.0371129	42.2822	124.965	7543.09	1259.56	1577.01	5098.73	3301.23	40730.1	21137.7	138.473	2.45642	0.982673	53.0102	1244.57	0.589813	1.18988	29.714	36.989	0.349718	0.0694854	0.287004	25.8623	210.552	1.63596	1.94146	0.65426	2.44605	0.034756	0.00508642	0.045	0.01	0.018644	67.2831	3.61329	2.73244	0.752254
13555-0099	TZ_CP_045	TZ_SL_016	37.5716	-3.01688	1698	Rombo, Tarakea	Kilimanjaro	Tanzania	Maize	Maize	0.004	0.1	0.01	2	10.5	1278.11	3	17	2553.78	1059.66	3449.24	42.839	0.45	0.015	0.04	4.11764	20.911	0.004	0.045	2.81999	17.2096	0.0035	0.005	0.243472	7.68211	0.674144	0.0015	0.15	0.0015	0.103206	0.01	0.0015	0.045	0.01	0.002	0.5	0.002	0.0025	0.001
13555-0159	TZ_CP_044	TZ_SL_016	37.5716	-3.01688	1698	Rombo, Tarakea	Kilimanjaro	Tanzania	Pulses	Beans	0.004	0.578738	0.01	12.8188	10.5	2054.25	11.4671	34.5583	5909.74	2506.6	16101.8	1252.39	1.44085	0.015	0.04	15.2551	84.8507	0.242875	0.42753	11.5734	30.8669	0.0035	0.005	0.152916	8.55396	13.1527	0.00618577	0.15	0.00749006	2.24348	0.01	0.0015	0.198893	0.01	0.002	8.16883	0.00934177	0.0243024	0.00224683
13555-0010	TZ_CP_050	TZ_SL_017	37.587	-3.03452	1632	Rombo, Reha village	Kilimanjaro	Tanzania	Banana	Banana	0.004	0.1	0.01	6.44245	10.5	1029.52	3	333.187	1419.39	368.587	18365.5	222.418	0.45	0.015	0.192425	3.78494	11.4759	0.004	0.150044	2.25118	8.24017	0.0035	0.0428523	0.0315505	5.87863	4.05758	0.0015	0.15	0.0015	0.251607	0.01	0.0015	0.045	0.01	0.002	4.16213	0.002	0.00512498	0.001
13555-0064	TZ_CP_051	TZ_SL_017	37.587	-3.03452	1632	Rombo, Reha village	Kilimanjaro	Tanzania	Green leafy vegetables	Pumpkin leaves	0.349166	0.311372	0.054582	60.575	146.257	9506.09	1299.19	1574.16	3886.96	3017.76	41221.9	23065	154.469	2.53028	1.27179	38.6312	1245.18	0.447269	1.2037	50.934	36.4559	0.337598	0.0657706	0.0619891	10.2937	309.63	0.737546	2.71435	0.616105	2.37076	0.0303764	0.00831007	0.109265	0.01	0.0189015	179.979	1.73371	2.85441	0.387275
13555-0100	TZ_CP_049	TZ_SL_017	37.587	-3.03452	1632	Rombo, Reha village	Kilimanjaro	Tanzania	Maize	Maize	0.004	0.1	0.01	2	10.5	1779.68	3	17	3668.1	1438.79	4327.69	60.4594	0.45	0.015	0.04	5.7686	29.9174	0.004	0.103505	4.56356	22.0422	0.0035	0.005	0.0387629	1.64699	1.01162	0.0015	0.15	0.0015	0.590716	0.01	0.0015	0.045	0.01	0.002	0.5	0.002	0.0025	0.001
13555-0160	TZ_CP_048	TZ_SL_017	37.587	-3.03452	1632	Rombo, Reha village	Kilimanjaro	Tanzania	Pulses	Beans	0.004	0.1	0.01	12.6472	10.5	1814.1	16.6725	52.2979	4389.56	2112.26	14853.5	1650.82	1.65121	0.0349986	0.0918237	12.4124	84.178	0.226157	0.790124	7.29011	32.1589	0.0035	0.005	0.0468624	8.13864	17.6146	0.0176316	0.15	0.0102975	0.645568	0.01	0.0015	0.045	0.01	0.002	22.5699	0.0219228	0.0337546	0.00470402
13555-0011	TZ_CP_056	TZ_SL_018	37.6018	-3.07172	1575	Rombo, Usseri, Mamtukuna	Kilimanjaro	Tanzania	Banana	Banana	0.004	0.1	0.01	2	10.5	1162.27	7.122	538.415	1012.76	394.543	15964	83.9114	1.05096	0.015	0.284181	8.87799	19.4662	0.0157606	0.185012	3.22036	5.8042	0.0035	0.0695518	0.0640936	27.9344	1.58511	0.00452908	0.15	0.00635638	0.351945	0.01	0.0015	0.045	0.01	0.00758506	1.3872	0.00665896	0.0159089	0.001
13555-0101	TZ_CP_052	TZ_SL_018	37.6018	-3.07172	1575	Rombo, Usseri, Mamtukuna	Kilimanjaro	Tanzania	Maize	Maize	0.004	0.1	0.01	2	10.5	1230.49	3	17	2537.67	1265.71	4088.2	79.538	0.45	0.015	0.04	6.7471	25.1595	0.0142396	0.045	6.55436	22.4057	0.0035	0.005	0.0575382	6.90334	0.98656	0.0015	0.15	0.00466334	0.540624	0.01	0.0015	0.233925	0.01	0.002	0.5	0.00531071	0.0108042	0.001
13555-0102	TZ_CP_054	TZ_SL_018	37.6018	-3.07172	1575	Rombo, Usseri, Mamtukuna	Kilimanjaro	Tanzania	Maize	Maize	0.004	0.1	0.01	2	10.5	1238.2	21.8791	17	2731	1004.45	3755.39	37.1472	2.35887	0.0487851	0.04	4.26968	39.0597	0.016032	0.101542	2.92069	16.867	0.0035	0.005	0.187958	7.35084	0.552043	0.00573732	0.15	0.0124937	0.548096	0.01	0.0015	0.045	0.01	0.002	0.5	0.0138319	0.0364589	0.00322515
13555-0161	TZ_CP_055	TZ_SL_018	37.6018	-3.07172	1575	Rombo, Usseri, Mamtukuna	Kilimanjaro	Tanzania	Pulses	Beans	0.0170594	0.1	0.01	14.1729	10.5	2041.77	101.508	99.0062	5492.07	2819.17	16317.7	1101.37	8.6112	0.276241	0.395407	21.8473	186.395	0.313887	1.34083	12.4911	36.6981	0.0263179	0.005	0.123996	27.1281	14.6271	0.0305111	0.15	0.0627626	6.84017	0.01	0.00409326	0.101238	0.01	0.00513156	12.531	0.0642747	0.189977	0.0163008
13555-0186	TZ_CP_053	TZ_SL_018	37.6018	-3.07172	1575	Rombo, Usseri, Mamtukuna	Kilimanjaro	Tanzania	Roots/Tubers	Potato	0.004	0.701656	0.01	6.42351	26.5275	951.253	6.25183	17	2426.51	1413.82	16776.8	208.575	0.45	0.015	0.124444	5.23938	24.121	0.111114	0.165143	5.91547	13.4069	0.0035	0.036845	0.0328785	30.9977	2.78967	0.0103095	0.15	0.00445004	0.373823	0.01	0.0109432	0.045	0.01	0.0132151	6.61669	0.00835208	0.0152423	0.00255006
13555-0012	TZ_CP_058	TZ_SL_020	37.6027	-3.11848	1621	Rombo, Olele	Kilimanjaro	Tanzania	Banana	Banana	0.004	0.1	0.01	4.74563	10.5	1290.41	7.93865	99.6585	1143.75	378.23	14401.9	150.093	1.06947	0.015	0.04	4.88304	19.4763	0.0124252	0.151119	2.81002	5.4312	0.0035	0.0329871	0.0138057	18.1518	3.75912	0.00485523	0.15	0.00810716	0.411948	0.01	0.0015	0.045	0.01	0.002	5.79745	0.00757832	0.0179931	0.001
13555-0013	TZ_CP_060	TZ_SL_020	37.6027	-3.11848	1621	Rombo, Olele	Kilimanjaro	Tanzania	Banana	Banana	0.004	0.1	0.01	6.67117	10.5	1299.19	3	279.832	1243.99	471.425	20329.1	148.063	0.45	0.015	0.04	4.58117	14.1296	0.004	0.045	2.36735	6.77249	0.0035	0.245047	0.0279942	26.6094	2.21852	0.0015	0.15	0.00343065	0.443218	0.01	0.0015	0.045	0.01	0.002	2.10133	0.00487194	0.0111836	0.001
13555-0046	TZ_CP_063	TZ_SL_020	37.6027	-3.11848	1621	Rombo, Olele	Kilimanjaro	Tanzania	Fruit	Paw paw	0.004	0.1	0.01	14.4095	191.266	3406.26	6.1296	17	1383.91	933.503	22101.7	3954.13	0.45	0.015	0.04	8.23465	23.1008	0.0934938	0.105656	1.29588	10.898	0.0035	0.104618	0.144316	27.7718	54.0191	0.0547128	0.15	0.00535049	0.727693	0.01	0.0015	0.045	0.01	0.0269071	24.5727	0.0988692	0.0170718	0.0172281
13555-0065	TZ_CP_059	TZ_SL_020	37.6027	-3.11848	1621	Rombo, Olele	Kilimanjaro	Tanzania	Green leafy vegetables	Pumpkin leaves	0.137461	0.675827	0.0200966	38.3679	168.164	6560.45	414.804	1369.91	9300.61	4793.91	41360.9	7352.31	34.1682	0.922091	1.11064	47.7451	517.519	0.757388	6.67783	78.762	76.1679	0.108156	0.0311976	0.512316	73.2205	102.601	0.511248	0.15	0.189546	2.08682	0.0332839	0.00422396	0.045	0.01	0.0140306	59.0497	1.1215	0.731609	0.215458
13555-0103	TZ_CP_057	TZ_SL_020	37.6027	-3.11848	1621	Rombo, Olele	Kilimanjaro	Tanzania	Maize	Maize	0.0281079	0.1	0.01	2	10.5	1638.45	3	218.677	3561.6	1043.31	4159.92	28.9441	0.45	0.015	0.04	6.36592	25.154	0.0260473	0.184408	3.24119	25.7474	0.0035	0.005	1.32507	7.67119	0.76462	0.0015	0.15	0.0015	0.446106	0.01	0.0015	0.106771	0.01	0.002	0.5	0.002	0.0025	0.001
13555-0162	TZ_CP_061	TZ_SL_020	37.6027	-3.11848	1621	Rombo, Olele	Kilimanjaro	Tanzania	Pulses	Beans	0.004	0.1	0.01	11.697	10.5	1965.23	38.676	62.1295	4833.32	2688.9	15086.3	1166.95	2.48328	0.0753249	0.168387	20.802	123.279	0.892611	1.06931	11.3719	32.9362	0.0092507	0.005	0.205309	20.6978	20.1437	0.0193224	0.15	0.0186887	4.70924	0.01	0.0015	0.136563	0.01	0.00476958	18.442	0.0304248	0.0754057	0.00715081
13555-0163	TZ_CP_062	TZ_SL_020	37.6027	-3.11848	1621	Rombo, Olele	Kilimanjaro	Tanzania	Pulses	Lentils	0.0142325	0.1	0.01	13.9812	10.5	2417.69	67.231	87.1474	5066.44	2655.97	12592	931.808	6.76438	0.126503	0.168429	13.9029	109.328	0.14252	0.606125	9.08614	32.4685	0.0237286	0.005	0.59359	28.8909	11.9158	0.0317588	0.15	0.0488711	0.405843	0.01	0.0015	0.377536	0.01	0.002	12.5716	0.0549427	0.128336	0.0123702
13555-0014	TZ_CP_066	TZ_SL_021	37.6071	-3.15213	1563	Rombo, Mashasi	Kilimanjaro	Tanzania	Banana	Banana	0.004	0.1	0.01	6.2189	10.5	1606.71	3	232.999	1217.04	491.696	12180.3	360.481	0.45	0.015	0.04	11.44	18.2236	0.004	0.045	3.13981	7.47371	0.0035	0.200048	0.0837815	28.6393	6.09339	0.0015	0.15	0.0015	0.284092	0.01	0.0015	0.045	0.01	0.002	7.50305	0.002	0.00738608	0.001
13555-0066	TZ_CP_067	TZ_SL_021	37.6071	-3.15213	1563	Rombo, Mashasi	Kilimanjaro	Tanzania	Green leafy vegetables	Sukuma wiki	0.369686	4.6485	0.01	23.3008	347.892	6247.54	566.598	715.102	7170.45	5723.65	48318.7	15416.2	44.1109	1.05175	0.43437	176.924	639.15	0.623612	0.557134	22.9967	66.6924	0.14578	0.0287027	0.0584988	60.6058	90.1998	0.175533	0.15	0.217191	5.28633	0.0246002	0.230331	0.045	0.01	0.0105685	45.1749	0.409363	0.966866	0.10455
13555-0104	TZ_CP_064	TZ_SL_021	37.6071	-3.15213	1563	Rombo, Mashasi	Kilimanjaro	Tanzania	Maize	Maize	0.004	0.1	0.01	2	10.5	1357.79	3	52.6503	2769.9	1281.42	3887.78	59.8415	0.45	0.015	0.04	5.30305	22.3347	0.0103139	0.1715	3.9718	19.8691	0.0035	0.005	0.127857	10.9163	2.01787	0.0015	0.15	0.0015	0.339409	0.01	0.0015	0.045	0.01	0.002	1.87981	0.002	0.00850993	0.001
13555-0164	TZ_CP_065	TZ_SL_021	37.6071	-3.15213	1563	Rombo, Mashasi	Kilimanjaro	Tanzania	Pulses	Beans	0.146941	0.1	0.0276524	10.6463	10.5	1886.66	1100.15	805.759	3889.54	2359.02	13941.7	1220.25	15.7229	1.85176	0.711314	28.8633	553.3	0.722714	0.716321	11.4753	34.1868	0.238828	0.0284802	0.0628441	45.0344	23.7414	0.313279	0.15	0.0991214	2.41957	0.01	0.0015	0.045	0.01	0.0160873	33.6119	0.925419	1.96654	0.22866
13555-0015	TZ_CP_069	TZ_SL_022	37.6036	-3.19923		Rombo, Mkuu	Kilimanjaro	Tanzania	Banana	Banana	0.004	0.1	0.01	5.23121	10.5	1545.39	6.88405	255.401	1030.6	478.636	14130.4	208.509	0.908364	0.015	0.04	6.56426	19.0231	0.004	0.130287	3.08762	5.99252	0.0035	0.0133614	0.0896681	18.6254	4.28592	0.0015	0.15	0.00791937	0.291803	0.01	0.0015	0.045	0.01	0.0063558	5.87019	0.00516516	0.0127013	0.001
13555-0105	TZ_CP_068	TZ_SL_022	37.6036	-3.19923		Rombo, Mkuu	Kilimanjaro	Tanzania	Maize	Maize	0.004	0.1	0.01	2	10.5	2048.14	3	39.8447	3758.21	1399.23	5460.39	85.3748	0.45	0.015	0.04	9.92146	30.4104	0.0382459	0.137701	3.17154	9.47188	0.0035	0.005	0.394223	4.13008	0.956115	0.0015	0.15	0.0015	1.56605	0.01	0.0015	0.045	0.01	0.002	0.5	0.002	0.0025	0.001
13555-0016	TZ_CP_072	TZ_SL_023	37.5701	-3.28392	1445	Moshi, Mwika Sawai	Kilimanjaro	Tanzania	Banana	Banana	0.004	0.1	0.01	5.5068	10.5	1452.1	3	236.079	1111.67	520.248	12214.2	329.636	0.45	0.015	0.04	24.3515	13.2617	0.020343	0.149739	4.28553	5.9368	0.0035	0.005	0.005	30.2531	6.41974	0.00551586	0.15	0.0015	0.0960237	0.01	0.0015	0.045	0.01	0.0187709	27.9418	0.002	0.0025	0.001
13555-0067	TZ_CP_071	TZ_SL_023	37.5701	-3.28392	1445	Moshi, Mwika Sawai	Kilimanjaro	Tanzania	Green leafy vegetables	Sweet potato	0.163714	1.26848	0.01	46.2771	189.332	6875.12	246.897	414.344	6758.6	5342.56	44863.3	14402.1	27.8576	0.489483	0.267452	100.064	312.381	0.24183	0.552826	31.0374	42.9749	0.0613711	0.018465	0.0257919	136.663	92.0375	0.132206	0.15	0.146108	1.00702	0.01	0.00665755	0.045	0.01	0.126337	99.8848	0.250956	0.519669	0.0624919
13555-0106	TZ_CP_070	TZ_SL_023	37.5701	-3.28392	1445	Moshi, Mwika Sawai	Kilimanjaro	Tanzania	Maize	Maize	0.004	0.1	0.01	2	10.5	1182.4	3	17	2020.38	1039.48	3126.76	70.8262	0.45	0.015	0.04	5.51161	21.52	0.0141947	0.104244	4.30001	14.5918	0.0035	0.005	0.005	16.9525	1.12075	0.0122045	0.15	0.0015	0.122825	0.01	0.0015	0.1435	0.01	0.0146539	2.15713	0.00672299	0.00774009	0.00201556
13555-0068	TZ_CP_074	TZ_SL_024	37.5177	-3.24747	1836	Moshi, Marangu Lyasongoro	Kilimanjaro	Tanzania	Green leafy vegetables	Spinach	0.279264	1.58256	0.01	46.499	16929.9	13259.4	861.65	796.303	9223.63	5776.05	47372.1	8022.76	117.361	2.12298	1.40582	102.31	899.246	0.537054	1.25772	38.6576	102.868	0.213977	0.0381709	0.0500751	269.088	41.5393	0.174472	0.794544	0.557035	2.01984	0.0301746	0.0217447	0.385418	0.01	0.0741529	15.1436	0.563998	2.03828	0.140607
13555-0069	TZ_CP_075	TZ_SL_024	37.5177	-3.24747	1836	Moshi, Marangu Lyasongoro	Kilimanjaro	Tanzania	Green leafy vegetables	Sukuma wiki	0.0433127	0.1	0.01	44.3784	1470.35	9350.22	79.1326	418.224	9064.51	14792.4	36513.9	23004	12.853	0.192617	0.227484	48.6977	184.255	0.223323	0.588407	27.4428	54.2301	0.0206179	0.0126255	0.101872	224.405	121.826	0.0325826	0.15	0.0720822	6.18678	0.01	0.0142655	0.406869	0.01	0.0664155	12.9005	0.18971	0.216361	0.0256167
13555-0070	TZ_CP_076	TZ_SL_024	37.5177	-3.24747	1836	Moshi, Marangu Lyasongoro	Kilimanjaro	Tanzania	Green leafy vegetables	Pumpkin leaves	0.560043	1.0709	0.0314413	61.7274	97.4489	9606.49	1559.21	1561.83	6913.76	4220.03	28696.1	25846.8	238.367	4.1559	2.32254	77.8454	1763.74	0.818565	2.3604	20.8687	65.3943	0.411802	0.0637248	0.163292	68.9702	172.141	0.436205	1.0545	0.8107	4.88644	0.01	0.0132324	0.045	0.01	0.0542035	42.8488	1.8632	4.18231	0.397929
13555-0107	TZ_CP_073	TZ_SL_024	37.5177	-3.24747	1836	Moshi, Marangu Lyasongoro	Kilimanjaro	Tanzania	Maize	Maize	0.004	0.1	0.01	2	10.5	1545.82	6.14729	17	3014.23	1080.7	3971.37	49.2997	1.15027	0.015	0.04	4.99204	26.4953	0.004	0.49578	2.27063	25.1585	0.0035	0.005	0.027064	17.1085	0.350451	0.0015	0.15	0.00605827	0.243382	0.01	0.0015	0.045	0.01	0.002	0.5	0.002	0.0148997	0.001
13555-0017	TZ_CP_077	TZ_SL_025	37.2289	-3.25517	1226	Hap, Nshara	Kilimanjaro	Tanzania	Banana	Banana	0.004	0.1	0.01	2	10.5	1197.93	3	169.426	971.967	357.259	14988.2	180.414	0.45	0.015	0.04	16.5994	5.5	0.004	0.045	2.37495	3.96662	0.0035	0.005	0.005	21.6617	4.87923	0.0123945	0.15	0.0015	0.151752	0.01	0.0015	0.045	0.01	0.00845562	8.57975	0.010027	0.0025	0.001
13555-0071	TZ_CP_079	TZ_SL_025	37.2289	-3.25517	1226	Hap, Nshara	Kilimanjaro	Tanzania	Green leafy vegetables	Cabbage	0.0226073	0.1	0.01	18.9637	620.433	2200.03	13.171	35.5325	3244.26	9908.18	31755.8	3683.41	1.33885	0.015	0.1234	34.1641	39.4685	0.0284707	0.211748	118.741	20.4594	0.00888226	0.005	0.109393	77.4158	60.8685	0.355936	0.15	0.0112764	0.409803	0.01	0.00772545	0.870044	0.01	0.0195747	5.73173	0.516513	0.055229	0.0857479
13555-0072	TZ_CP_080	TZ_SL_025	37.2289	-3.25517	1226	Hap, Nshara	Kilimanjaro	Tanzania	Green leafy vegetables	Amaranth	0.249232	0.554133	0.147485	56.9302	370.764	13185.1	753.755	1007.21	2867.86	4786.32	40319	34937.8	63.9291	0.653125	0.585155	217.558	538.179	0.188004	0.45962	45.3001	47.9904	0.301592	0.0819436	0.0471047	66.5314	575.113	9.69992	3.17004	1.29694	1.10094	0.0238543	0.019988	0.118219	0.01	0.0292336	354.108	11.9083	2.71611	2.18612
13555-0108	TZ_CP_078	TZ_SL_025	37.2289	-3.25517	1226	Hap, Nshara	Kilimanjaro	Tanzania	Maize	Maize	0.004	0.1	0.01	2	10.5	1404.71	3	44.1015	2081.6	858.468	3723.04	70.8758	0.45	0.015	0.0815299	5.55062	16.5138	0.004	0.045	2.47262	18.5957	0.0035	0.005	0.0246655	9.69556	1.60056	0.00902536	0.15	0.0116912	0.171684	0.01	0.0015	0.108005	0.01	0.002	1.21433	0.0144084	0.0154722	0.00267373
13555-0018	TZ_CP_083	TZ_SL_026	37.2385	-3.18248	1711	Hai, Foo-Nkwakundu	Kilimanjaro	Tanzania	Banana	Banana	0.004	0.1	0.01	5.40053	10.5	1157.87	3	136.889	904.66	285.893	16163.1	36.9604	1.32448	0.015	0.04	5.11217	14.2957	0.004	0.045	2.38497	6.51181	0.0035	0.0502589	0.0100361	45.5909	0.271428	0.0015	0.15	0.00983636	0.328227	0.01	0.0015	0.045	0.01	0.0118319	0.5	0.002	0.00627917	0.001
13555-0073	TZ_CP_082	TZ_SL_026	37.2385	-3.18248	1711	Hai, Foo-Nkwakundu	Kilimanjaro	Tanzania	Green leafy vegetables	Sukuma wiki	1.27395	0.223364	0.01	16.7685	23426.3	5381.46	331.422	406.172	2440.05	5951.26	25497.2	27555.8	32.5536	0.437087	0.42112	107.899	303.455	0.102737	0.465322	58.5476	270.843	0.104319	0.0260221	0.054064	38.9397	180.085	0.127097	1.76771	0.60091	2.58015	0.0988601	0.110675	1.40026	0.01	0.211017	92.8449	0.704268	1.1831	0.112198
13555-0074	TZ_CP_084	TZ_SL_026	37.2385	-3.18248	1711	Hai, Foo-Nkwakundu	Kilimanjaro	Tanzania	Green leafy vegetables	Amaranth	0.661228	0.1	0.01	44.6156	183.678	16076.6	446.154	473.287	6069.26	4566.16	41997.2	18597.2	29.941	0.461964	0.349353	198.349	368.632	0.169214	0.371402	14.832	153.373	0.113663	0.0307878	0.0426419	88.1665	212.95	0.168121	0.819434	0.649987	4.43022	0.0201264	0.0501088	0.045	0.01	0.0844272	45.4684	0.534464	1.1487	0.109101
13555-0109	TZ_CP_081	TZ_SL_026	37.2385	-3.18248	1711	Hai, Foo-Nkwakundu	Kilimanjaro	Tanzania	Maize	Maize	0.004	0.1	0.01	2	10.5	1008.52	3	17	1881.74	880.889	3385.87	47.0469	0.45	0.015	0.04	4.10306	14.0995	0.004	0.045	2.56793	14.7666	0.0035	0.005	0.0932398	6.91704	0.547131	0.0015	0.15	0.0015	0.584106	0.01	0.0015	0.045	0.01	0.0063692	0.5	0.002	0.0025	0.001
13555-0019	TZ_CP_085	TZ_SL_027	37.2231	-3.21032	1453	Hai, Nkwarungo	Kilimanjaro	Tanzania	Banana	Banana	0.004	0.1	0.01	2	10.5	1197.74	3	76.7413	703.021	436.712	17617.9	123.107	0.45	0.015	0.111565	4.59688	18.712	0.004	0.045	3.16636	6.82764	0.0035	0.0414277	0.005	28.761	2.8707	0.0015	0.15	0.0038342	0.259057	0.01	0.0015	0.045	0.01	0.0147753	2.63844	0.002	0.0025	0.001
13555-0020	TZ_CP_086	TZ_SL_027	37.2231	-3.21032	1453	Hai, Nkwarungo	Kilimanjaro	Tanzania	Banana	Banana	0.004	0.1	0.01	4.0044	10.5	1231.81	3	177.883	1063.83	331.783	12227.7	417.507	0.45	0.015	0.04	17.091	16.0187	0.004	0.045	3.16885	5.41452	0.0035	0.159954	0.0103494	24.5816	9.31832	0.00300341	0.15	0.0015	0.135577	0.01	0.00377415	0.045	0.01	0.015594	6.65809	0.00460987	0.00515959	0.001
13555-0075	TZ_CP_087	TZ_SL_027	37.2231	-3.21032	1453	Hai, Nkwarungo	Kilimanjaro	Tanzania	Green leafy vegetables	Amaranth	0.137618	0.1	0.01	59.5505	544.578	14932.3	551.682	648.734	7233.62	4747.15	49386.9	23520.1	43.3983	0.623174	0.437933	55.5304	449.887	0.19658	0.384405	13.944	40.1359	0.136516	0.0446811	0.0174559	94.0834	261.479	0.152364	0.784822	0.865673	5.10824	0.01	0.0132197	0.045	0.01	0.0904733	84.0347	0.477509	1.4318	0.116699
13555-0110	TZ_CP_088	TZ_SL_027	37.2231	-3.21032	1453	Hai, Nkwarungo	Kilimanjaro	Tanzania	Maize	Maize	0.004	0.1	0.01	2	10.5	976.962	3	17	2378.13	992.13	4449.14	31.3769	0.45	0.015	0.04	3.14926	18.9845	0.004	0.045	2.60957	16.3153	0.0035	0.005	0.0390873	3.64	0.379697	0.0015	0.15	0.0015	0.415486	0.01	0.0015	0.045	0.01	0.002	0.5	0.002	0.0025	0.001
13555-0021	TZ_CP_093	TZ_SL_028	37.2285	-3.22993	1307	Hai, Uduru	Kilimanjaro	Tanzania	Banana	Banana	0.004	0.1	0.01	2	10.5	1430.63	3	225.739	1179.99	339.167	12598.5	276.011	0.45	0.015	0.04	56.0282	13.7324	0.004	0.045	3.23797	5.27817	0.0035	0.203275	0.0116491	16.2963	8.72299	0.010749	0.15	0.00427818	0.301155	0.01	0.0015	0.045	0.01	0.00836856	24.1994	0.00713762	0.0064982	0.001
13555-0076	TZ_CP_092	TZ_SL_028	37.2285	-3.22993	1307	Hai, Uduru	Kilimanjaro	Tanzania	Green leafy vegetables	Amaranth	0.168548	0.235776	0.01	43.4412	247.876	13117.8	399.946	565.725	5221.96	4227.81	39627.6	26222.8	32.3503	0.402659	0.764898	113.873	355.268	0.174328	0.423194	26.5536	65.3939	0.110276	0.025956	0.570815	53.6901	393.436	0.547682	1.19497	0.639468	4.13962	0.01	0.02896	0.243041	0.01	0.0122419	419.587	0.76209	1.14202	0.174977
13555-0077	TZ_CP_094	TZ_SL_028	37.2285	-3.22993	1307	Hai, Uduru	Kilimanjaro	Tanzania	Green leafy vegetables	Pumpkin	0.093241	0.321032	0.01	31.5359	360.592	7468.87	765.708	1462.81	10005.6	4737.98	38518.8	11141.7	35.5604	0.443013	0.29075	57.8784	417.939	0.160269	0.733127	25.6152	80.8977	0.189731	0.032721	0.390355	151.213	159.225	0.284925	1.18459	1.1458	2.32589	0.0357812	0.0164672	0.045	0.01	0.0365443	148.204	0.901047	1.76844	0.178768
13555-0165	TZ_CP_089	TZ_SL_028	37.2285	-3.22993	1307	Hai, Uduru	Kilimanjaro	Tanzania	Pulses	Beans	0.004	0.1	0.01	9.61902	10.5	1644.43	15.3383	41.6783	4495.28	1750.49	15163.9	1232.66	0.45	0.015	0.04	16.2708	72.7907	0.0617166	0.149214	6.63769	29.2342	0.0035	0.005	0.282856	39.959	20.8003	0.0109913	0.15	0.0353439	4.16371	0.01	0.0015	0.045	0.01	0.002	33.7447	0.0222196	0.0423465	0.00413571
13555-0166	TZ_CP_090	TZ_SL_028	37.2285	-3.22993	1307	Hai, Uduru	Kilimanjaro	Tanzania	Pulses	Beans	0.004	0.1	0.01	13.0546	10.5	2107.56	93.9519	133.662	5173.82	2486.03	16950.2	1181.92	6.41318	0.0544753	0.363273	15.8969	118.659	0.235846	0.367993	8.4252	30.3103	0.017003	0.005	0.186255	24.6349	44.2619	0.0356835	0.920076	0.247463	2.79253	0.01	0.0015	0.045	0.01	0.00456735	31.3623	0.126568	0.293848	0.0264774
13555-0167	TZ_CP_091	TZ_SL_028	37.2285	-3.22993	1307	Hai, Uduru	Kilimanjaro	Tanzania	Pulses	Pigeon Peas	0.004	0.1	0.01	6.58581	10.5	1491.76	10.3959	17	4476.88	1914.09	10539.5	476.244	0.45	0.015	0.04	12.5869	59.7601	0.0237329	0.162028	6.24712	42.2771	0.0035	0.005	0.0617695	36.0309	8.38367	0.00908529	0.15	0.0272728	2.88304	0.01	0.00308876	0.045	0.01	0.00881631	17.2812	0.0146728	0.0315571	0.00299424
13555-0022	TZ_CP_095	TZ_SL_029	37.2389	-3.22643	1338	Hai, Lyamungo Jinde	Kilimanjaro	Tanzania	Banana	Banana	0.004	0.1	0.01	4.24598	10.5	1312.75	12.0443	150.988	1006.05	535.905	12120.8	141.631	1.01007	0.015	0.04	20.1729	21.6947	0.004	0.045	5.8362	7.69531	0.0035	0.0149462	0.005	20.2066	4.96661	0.0127732	0.15	0.026658	0.130452	0.01	0.0015	0.045	0.01	0.0137643	14.3227	0.019741	0.0400198	0.00337391
13555-0078	TZ_CP_097	TZ_SL_029	37.2389	-3.22643	1338	Hai, Lyamungo Jinde	Kilimanjaro	Tanzania	Green leafy vegetables	Amaranth	0.128324	0.225706	0.01	53.0274	235.529	11954.8	487.844	673.624	6160.49	4875.47	54257.9	26144.1	46.0793	0.453292	0.687396	83.9679	414.166	0.176939	0.478122	239.135	61.364	0.138193	0.0403911	0.05888	71.7516	402.673	0.926724	3.21998	0.830481	3.83398	0.01	0.0299749	19.453	0.01	0.0906252	297.327	0.857855	1.3329	0.217095
13555-0111	TZ_CP_096	TZ_SL_029	37.2389	-3.22643	1338	Hai, Lyamungo Jinde	Kilimanjaro	Tanzania	Maize	Maize	0.004	0.1	0.01	2	10.5	1245.97	74.08	83.4786	2399.7	1113.49	3280.5	37.7172	5.21913	0.0432239	0.04	7.30146	52.3324	0.0169177	0.045	2.59349	14.0621	0.0217734	0.005	0.366665	7.3738	2.70086	0.0272455	0.15	0.126076	0.402913	0.01	0.0015	0.045	0.01	0.002	1.65465	0.0970373	0.209745	0.0205208
13555-0023	TZ_CP_100	TZ_SL_030	37.2442	-3.27205	1118	Hai, Lyamungo Narumu	Kilimanjaro	Tanzania	Banana	Banana	0.004	0.1	0.01	7.77979	10.5	1230.44	3	218.22	1018.48	366.458	15063.2	217.551	0.45	0.015	0.126989	9.84601	17.7098	0.004	0.206899	11.799	12.9087	0.0035	0.0370851	0.005	26.7504	7.41906	0.00439035	0.15	0.0112341	0.112166	0.01	0.005404	0.045	0.01	0.002	6.86909	0.00831263	0.0156363	0.001
13555-0024	TZ_CP_101	TZ_SL_030	37.2442	-3.27205	1118	Hai, Lyamungo Narumu	Kilimanjaro	Tanzania	Banana	Banana	0.004	0.1	0.01	6.63239	10.5	992.337	3	383.919	1104.06	448.682	16866.7	166.282	0.45	0.015	0.04	17.1659	12.082	0.004	0.045	3.42857	6.10287	0.0035	0.0905952	0.005	24.5581	5.13386	0.00449934	0.15	0.0015	0.221221	0.01	0.0015	0.045	0.01	0.0056305	5.71909	0.002	0.0025	0.001
13555-0025	TZ_CP_102	TZ_SL_030	37.2442	-3.27205	1118	Hai, Lyamungo Narumu	Kilimanjaro	Tanzania	Banana	Banana	0.004	0.1	0.01	6.33674	10.5	1283.34	3	229.232	1217.6	407.785	19382.5	127.255	0.45	0.015	0.04	7.89208	11.0551	0.004	0.045	3.06192	7.65552	0.0035	0.0119717	0.005	27.6744	3.40428	0.00513791	0.15	0.00740203	0.100456	0.01	0.0015	0.045	0.01	0.002	3.127	0.00556261	0.010605	0.001
13555-0112	TZ_CP_098	TZ_SL_030	37.2442	-3.27205	1118	Hai, Lyamungo Narumu	Kilimanjaro	Tanzania	Maize	Maize	0.00951319	0.1	0.01	2	10.5	1538.42	93.3106	101.83	2910.96	1247.28	4686.12	135.813	7.17095	0.053245	0.04	7.00466	62.4365	0.0181366	0.045	3.61334	16.8372	0.0239996	0.0100402	0.251687	10.7282	4.46547	0.0381862	0.591285	0.196025	0.386333	0.01	0.0015	0.045	0.01	0.002	3.51532	0.103791	0.220571	0.0216954
13555-0168	TZ_CP_099	TZ_SL_030	37.2442	-3.27205	1118	Hai, Lyamungo Narumu	Kilimanjaro	Tanzania	Pulses	Beans	0.004	0.1	0.01	10.7889	10.5	1754.34	20.7109	68.7197	4461.69	2000.22	15020.9	1432.91	1.78048	0.015	0.04	14.1051	79.6935	0.147202	0.109966	6.56924	21.6935	0.00831777	0.005	0.256238	13.7759	21.7713	0.00861065	0.15	0.0335097	8.23134	0.01	0.00729639	0.045	0.01	0.002	1.24528	0.0321433	0.0626094	0.00611974
13555-0079	TZ_CP_104	TZ_SL_031	37.2558	-3.32562	975	Hai, Kimashuku	Kilimanjaro	Tanzania	Green leafy vegetables	Amaranth	0.265052	0.466327	0.0952458	35.1704	481.87	11861.7	1459.95	1237.06	6679.41	4163.8	54878.9	33388.6	98.3725	0.911578	0.530594	117.656	819.907	0.325858	0.649285	24.1629	73.3654	0.383489	0.0910864	0.110007	54.2705	689.457	0.548933	6.70808	2.27757	1.02789	0.01	0.0431898	0.045	0.01	0.0219099	430.811	1.71071	4.21366	0.393236
13555-0113	TZ_CP_103	TZ_SL_031	37.2558	-3.32562	975	Hai, Kimashuku	Kilimanjaro	Tanzania	Maize	Maize	0.004	0.1	0.0268519	2	25.3806	1299.94	20.3661	17	2928.44	935.045	5147.92	122.043	2.22155	0.0337659	0.04	6.12482	24.171	0.0253844	0.045	1.51353	18.9587	0.0179985	0.032415	0.0412068	13.4833	2.44261	0.0279841	0.15	0.0360919	0.624174	0.021642	0.0166749	0.045	0.01	0.0241281	2.65128	0.0275882	0.0419576	0.0213232
13555-0026	TZ_CP_107	TZ_SL_032	37.3003	-3.32127	972	Moshi, Kibosho Sambarai	Kilimanjaro	Tanzania	Banana	Banana	0.004	0.1	0.01	5.08349	10.5	1346.66	3	168.033	966.165	379.675	13494.9	260.38	0.45	0.015	0.04	21.3611	14.1398	0.004	0.045	1.76745	4.46173	0.0035	0.0714215	0.005	16.5001	10.5501	0.0031549	0.15	0.0015	0.0551037	0.01	0.0015	0.045	0.01	0.002	27.7476	0.002	0.0051382	0.001
13555-0047	TZ_CP_105	TZ_SL_032	37.3003	-3.32127	972	Moshi, Kibosho Sambarai	Kilimanjaro	Tanzania	Fruit	Avocado	0.02059	0.1	0.01	18.7726	10.5	1447.71	81.5601	93.4733	1954.2	1372.61	16050.4	557.63	6.12452	0.075874	0.217296	19.3323	83.2835	0.123472	0.224015	7.05296	16.9622	0.0203434	0.190479	0.063882	24.1946	24.3265	0.04158	0.472939	0.152223	0.105525	0.01	0.00568137	0.045	0.01	0.0216356	11.2279	0.10339	0.195768	0.0212501
13555-0048	TZ_CP_106	TZ_SL_032	37.3003	-3.32127	972	Moshi, Kibosho Sambarai	Kilimanjaro	Tanzania	Fruit	Orange	0.004	0.1	0.01	8.8706	10.5	792.175	6.63354	17	1677.59	651.417	14200.6	1811.61	0.45	0.015	0.04	2.69327	11.1974	0.00942489	0.045	1.78593	3.05776	0.0035	0.0469634	0.0224387	25.1266	52.2624	0.0416314	0.15	0.0109161	0.0324812	0.01	0.0015	0.045	0.01	0.0149236	31.5668	0.0330728	0.0215919	0.00510047
13555-0114	TZ_CP_108	TZ_SL_032	37.3003	-3.32127	972	Moshi, Kibosho Sambarai	Kilimanjaro	Tanzania	Maize	Maize	0.004	0.1	0.01	2	10.5	1473.76	12.2786	17	3001.2	1162.61	4639.08	57.2381	1.1089	0.015	0.04	6.09794	30.5446	0.00946881	0.045	3.89111	15.9356	0.0035	0.005	0.158722	8.50265	2.1389	0.00546605	0.15	0.0222149	0.399934	0.01	0.0015	0.178754	0.01	0.002	1.59443	0.0146335	0.0317754	0.00510716
13555-0170	TZ_CP_109	TZ_SL_032	37.3003	-3.32127	972	Moshi, Kibosho Sambarai	Kilimanjaro	Tanzania	Pulses	Beans	0.004	0.1	0.01	14.1187	10.5	1964.69	51.7379	93.2741	5717.57	2434.2	17538.2	1000.84	3.16527	0.0381255	0.04	18.4104	105.271	0.201381	0.368718	6.75787	31.2517	0.0132078	0.005	0.160925	20.4222	32.4807	0.0228185	0.15	0.108547	2.25239	0.01	0.0015	0.045	0.01	0.002	26.9968	0.0700601	0.162317	0.0148397
13555-0027	TZ_CP_114	TZ_SL_033	37.539	-3.38923	874	Moshi, Kilema Pofo	Kilimanjaro	Tanzania	Banana	Banana	0.004	0.1	0.01	8.33248	10.5	1907.01	3	184.384	1798.73	704.929	19438.5	399.811	0.45	0.015	0.04	7.79499	17.7327	0.004	0.364118	5.52447	8.14996	0.0035	0.0604951	0.005	11.9056	4.4002	0.0015	0.15	0.0015	0.727416	0.01	0.0015	0.045	0.01	0.002	2.18648	0.002	0.0025	0.001
13555-0080	TZ_CP_112	TZ_SL_033	37.539	-3.38923	874	Moshi, Kilema Pofo	Kilimanjaro	Tanzania	Green leafy vegetables	Sukuma wiki	0.260028	0.1	0.01	40.933	692.704	10866.4	120.097	301.485	5871.12	16071.6	31453.2	36658.5	15.5209	0.250092	0.310718	57.6889	177.313	0.586357	2.39851	14.7643	28.1564	0.0276317	0.0148913	1.98553	25.6012	286.861	0.0611536	0.443875	0.102863	3.57287	0.0212716	0.0467038	0.365959	0.01	0.00594442	100.297	0.127657	0.240619	0.0286932
13555-0115	TZ_CP_110	TZ_SL_033	37.539	-3.38923	874	Moshi, Kilema Pofo	Kilimanjaro	Tanzania	Maize	Maize	0.004	0.1	0.01	2	10.5	1740.3	17.3045	57.2139	3790.21	1368.11	4614.62	68.8704	2.42372	0.0387606	0.04	7.16173	34.502	0.0553261	0.651155	2.37253	24.4069	0.0035	0.005	0.106514	5.56588	0.525521	0.00489054	0.15	0.0116547	1.18924	0.01	0.0015	0.045	0.01	0.002	0.5	0.0128893	0.0295191	0.00326247
13555-0171	TZ_CP_111	TZ_SL_033	37.539	-3.38923	874	Moshi, Kilema Pofo	Kilimanjaro	Tanzania	Pulses	Beans	0.004	0.1	0.01	10.4522	10.5	1757.82	14.4155	46.1642	4907.04	1824.97	14664.3	1153.95	1.78221	0.0305132	0.04	14.4906	73.7021	0.263722	1.40777	6.18057	21.498	0.0035	0.005	0.261834	21.1826	8.15251	0.00641843	0.15	0.0123095	2.17038	0.01	0.0015	0.045	0.01	0.002	3.28373	0.012695	0.0299934	0.00318581
13555-0193	TZ_CP_113	TZ_SL_033	37.539	-3.38923	874	Moshi, Kilema Pofo	Kilimanjaro	Tanzania	Seeds	Sunflower Seeds	0.0377757	0.1	0.01	18.697	10.5	3437.4	212.086	207.949	7263.51	2570.61	8620.61	1698.8	20.8862	0.717851	5.79221	28.9498	278.206	0.36808	5.18514	17.9462	39.4793	0.0517881	0.005	0.422285	19.1076	11.0892	0.0950488	0.15	0.110986	0.43029	0.01	0.0281348	0.045	0.01	0.002	5.55861	0.220285	0.450519	0.0523588
13555-0028	TZ_CP_120	TZ_SL_034	37.5396	-3.3265	1099	Moshi, Marangu Rauya	Kilimanjaro	Tanzania	Banana	Banana	0.004	0.1	0.01	4.51999	10.5	1665.06	3	167.894	1582.33	480.805	15337.7	258.065	0.45	0.015	0.100554	11.7932	12.8843	0.004	0.273104	2.75071	4.49887	0.0035	0.005	0.0678264	19.9254	3.48383	0.0015	0.15	0.0015	0.112488	0.01	0.0015	0.045	0.01	0.002	4.93085	0.002	0.0025	0.001
13555-0049	TZ_CP_121	TZ_SL_034	37.5396	-3.3265	1099	Moshi, Marangu Rauya	Kilimanjaro	Tanzania	Fruit	Passion	0.004	0.1	0.01	6.19247	57.1744	1199.98	3	17	2320.82	1426.12	13266.5	232.91	0.45	0.015	0.0812561	6.43205	36.1186	0.270194	0.724695	6.83098	25.0378	0.0035	0.0918452	0.0383467	27.9778	2.78933	0.0015	0.15	0.0015	0.332551	0.01	0.00487133	0.045	0.01	0.002	2.07958	0.002	0.0025	0.001
13555-0081	TZ_CP_115	TZ_SL_034	37.5396	-3.3265	1099	Moshi, Marangu Rauya	Kilimanjaro	Tanzania	Green leafy vegetables	Amaranth	0.169814	0.1	0.0248049	50.008	216.829	14913.1	760.322	785.021	4287.24	4475.22	48072.6	22090.4	122.467	1.79875	1.21663	72.9153	926.84	0.746074	1.37894	10.8586	34.0277	0.21506	0.0343491	0.0286194	64.6513	208.166	0.319511	1.77587	0.477544	1.05722	0.01	0.0185874	0.045	0.01	0.0210626	140.302	0.62593	1.60295	0.171874
13555-0082	TZ_CP_116	TZ_SL_034	37.5396	-3.3265	1099	Moshi, Marangu Rauya	Kilimanjaro	Tanzania	Green leafy vegetables	Sukuma wiki	0.119382	0.1	0.01	16.3729	668.947	6901.9	109.437	263.89	4264.84	11888.1	31176.7	32292.9	15.0187	0.216395	0.287252	105.007	197.782	0.719302	1.23378	12.9467	29.9778	0.0379074	0.0106218	0.293051	59.8562	286.378	0.246404	0.431229	0.105229	3.33751	0.01	0.0173202	0.471706	0.01	0.058685	98.0609	0.20655	0.291128	0.0537812
13555-0116	TZ_CP_119	TZ_SL_034	37.5396	-3.3265	1099	Moshi, Marangu Rauya	Kilimanjaro	Tanzania	Maize	Maize	0.004	0.1	0.01	2	10.5	1406.94	17.026	17	2893.58	1133.25	4621.31	48.2623	2.34034	0.0327395	0.04	4.99802	61.4037	0.0171015	0.0902314	2.59654	16.1568	0.0035	0.005	0.142985	14.1683	0.872393	0.0041787	0.15	0.011346	0.26078	0.01	0.0015	0.045	0.01	0.002	0.5	0.0130131	0.0318578	0.00346985
13555-0172	TZ_CP_118	TZ_SL_034	37.5396	-3.3265	1099	Moshi, Marangu Rauya	Kilimanjaro	Tanzania	Pulses	Beans	0.0169716	0.1	0.01	12.3152	10.5	1866.84	235.485	254.525	4663.25	2133.05	15088.5	1310.8	30.2291	0.573738	0.445908	21.6815	280.182	0.975655	1.86262	8.43649	26.1085	0.0614806	0.005	0.0818941	47.0125	12.9826	0.102431	0.600122	0.153276	1.66145	0.01	0.0015	0.045	0.01	0.0125015	17.5958	0.229198	0.571278	0.0601539
13555-0194	TZ_CP_117	TZ_SL_034	37.5396	-3.3265	1099	Moshi, Marangu Rauya	Kilimanjaro	Tanzania	Seeds	Sunflower Seeds	0.0173617	0.1	0.01	12.5774	10.5	3115.43	50.1591	59.2987	6492.91	1912.33	7790.48	1857.61	5.31355	0.141173	5.70964	22.3931	102.793	0.239232	3.16761	14.5699	37.6966	0.0162365	0.0171498	0.205903	41.8648	33.4494	0.0695815	0.15	0.0338842	0.197384	0.01	0.0142714	0.045	0.01	0.0100797	20.6863	0.0614335	0.110902	0.0146414
13555-0029	TZ_CP_124	TZ_SL_035	37.5157	-3.28647	1439	Moshi, Marangu Arisi	Kilimanjaro	Tanzania	Banana	Banana	0.004	0.1	0.01	8.52779	10.5	1367.93	3	141.514	1506.58	508.381	18129	276.69	0.45	0.015	0.04	5.85188	11.2462	0.004	0.045	2.6874	7.75628	0.0035	0.0229	0.0170083	69.6614	2.64465	0.0015	0.15	0.0015	0.336544	0.01	0.00417205	0.045	0.01	0.002	1.38857	0.002	0.00616651	0.001
13555-0117	TZ_CP_122	TZ_SL_035	37.5157	-3.28647	1439	Moshi, Marangu Arisi	Kilimanjaro	Tanzania	Maize	Maize	0.004	0.1	0.01	2	10.5	1482.07	18.6365	17	2963.84	1141.5	4329.78	51.5019	2.80954	0.0386142	0.04	5.89518	39.9574	0.0383567	0.169038	3.10296	15.3062	0.0035	0.005	0.256694	24.1582	0.61847	0.00658801	0.15	0.0126897	0.159055	0.01	0.0015	0.0962067	0.01	0.011464	0.5	0.0138756	0.0389475	0.00368102
13555-0173	TZ_CP_123	TZ_SL_035	37.5157	-3.28647	1439	Moshi, Marangu Arisi	Kilimanjaro	Tanzania	Pulses	Beans	0.013823	0.1	0.01	12.3849	10.5	1780.43	77.5108	81.2655	5065.09	2439.16	15029.1	1087.34	11.8197	0.214857	0.205779	17.771	150.546	0.334054	0.938872	9.70798	32.7188	0.020352	0.005	0.0248697	87.1579	10.6646	0.0388937	0.15	0.0787277	3.58709	0.01	0.0015	0.045	0.01	0.00557466	10.3892	0.0917947	0.224025	0.024533
13555-0030	TZ_CP_128	TZ_SL_036	37.4952	-3.28938	1487	Moshi, Marangu Kyala	Kilimanjaro	Tanzania	Banana	Banana	0.004	0.1	0.01	4.75506	10.5	1660.97	3	246.56	1366.24	474.239	14803.3	354.019	0.45	0.015	0.04	8.42893	15.7101	0.004	0.045	4.11768	8.97799	0.0035	0.0625191	0.005	36.4122	3.98729	0.00430523	0.15	0.00630334	0.163332	0.01	0.0015	0.045	0.01	0.002	4.59702	0.00645027	0.00626721	0.001
13555-0051	TZ_CP_131	TZ_SL_036	37.4952	-3.28938	1487	Moshi, Marangu Kyala	Kilimanjaro	Tanzania	Fruit	Chauchau	0.004	0.1	0.01	7.77691	10.5	1773.97	3	438.059	3816.17	1509.94	17327	1654.9	0.45	0.015	0.04	5.75674	41.7402	0.253826	0.283603	7.55847	20.6701	0.0035	0.0277842	0.119886	128.254	10.51	0.00959487	0.15	0.00726558	1.03671	0.01	0.0015	0.045	0.01	0.0230709	3.09055	0.0323282	0.0120726	0.00744215
13555-0083	TZ_CP_129	TZ_SL_036	37.4952	-3.28938	1487	Moshi, Marangu Kyala	Kilimanjaro	Tanzania	Green leafy vegetables	Pumpkin leaves	0.130853	0.1	0.01	33.6084	429.984	8019.29	595.633	1544.04	7368.64	4938.45	40836.7	14464.5	43.9797	0.702412	0.527646	47.2993	502.241	0.262149	0.686033	33.5505	52.7916	0.184629	0.0370199	0.169658	215.763	102.391	0.206296	0.358199	1.04393	4.50665	0.01	0.00809239	0.045	0.01	0.0289678	45.2466	0.911161	1.50086	0.187317
13555-0118	TZ_CP_126	TZ_SL_036	37.4952	-3.28938	1487	Moshi, Marangu Kyala	Kilimanjaro	Tanzania	Maize	Maize	0.004	0.1	0.01	2	10.5	1566.59	22.3726	17	2892.7	1102.35	4164.36	103.136	2.67718	0.0325476	0.04	5.23645	31.4085	0.0165165	0.118215	3.68966	19.3106	0.0035	0.0117033	0.129029	18.7619	1.13548	0.0136447	0.15	0.0443597	0.526656	0.01	0.00634639	0.118664	0.01	0.0146191	0.5	0.0258545	0.0501775	0.00911682
13555-0174	TZ_CP_127	TZ_SL_036	37.4952	-3.28938	1487	Moshi, Marangu Kyala	Kilimanjaro	Tanzania	Pulses	Beans	0.0311736	0.1	0.01	12.5918	10.5	1812.68	289.361	197.045	4641.6	2101.37	13637.7	1088.77	15.4877	0.400059	0.416538	20.8805	255.626	0.235491	0.90956	9.47727	33.5569	0.0755783	0.005	0.0347573	77.0037	10.5087	0.0725999	0.15	0.402869	2.78406	0.01	0.0015	0.045	0.01	0.0171982	9.09737	0.274253	0.995871	0.0589544
13555-0187	TZ_CP_130	TZ_SL_036	37.4952	-3.28938	1487	Moshi, Marangu Kyala	Kilimanjaro	Tanzania	Roots/Tubers	Yam	0.004	0.1	0.01	2	48.1134	910.481	3	17	2868.55	552.288	19339.8	274.548	0.45	0.015	0.04	8.8833	11.8887	0.0450242	0.114936	4.55999	15.9837	0.0035	0.0292745	0.0102887	49.7717	5.61138	0.0015	0.15	0.014576	0.429324	0.01	0.00375417	0.045	0.01	0.002	14.3197	0.00537034	0.0150791	0.001
13555-0031	TZ_CP_134	TZ_SL_037	37.4835	-3.30698	1457	Moshi, Laso-Kirua Vunjo	Kilimanjaro	Tanzania	Banana	Banana	0.0433571	0.1	0.01	4.11575	10.5	1380.98	3	141.071	889.983	437.218	13523.8	322.004	0.45	0.015	0.04	12.2973	14.0251	0.0182939	0.314456	2.49649	5.80632	0.0035	0.066871	0.005	22.7234	3.72047	0.0015	0.15	0.0015	0.126639	0.01	0.0015	0.045	0.01	0.002	3.90822	0.002	0.0025	0.001
13555-0052	TZ_CP_135	TZ_SL_037	37.4835	-3.30698	1457	Moshi, Laso-Kirua Vunjo	Kilimanjaro	Tanzania	Fruit	Passion	0.004	0.212802	0.01	2	492.868	843.116	3	17	1963.55	1687.19	11716	174.802	0.45	0.015	0.04	6.65086	25.0355	0.999855	1.81344	7.19195	25.2339	0.0035	0.0213054	0.0144705	46.7042	1.99339	0.0015	0.15	0.0015	0.262161	0.01	0.00478001	0.045	0.01	0.0446196	1.14506	0.002	0.0025	0.001
13555-0084	TZ_CP_138	TZ_SL_037	37.4835	-3.30698	1457	Moshi, Laso-Kirua Vunjo	Kilimanjaro	Tanzania	Green leafy vegetables	Amaranth	0.29466	0.1	0.01	39.8002	221.945	13929	282.821	546.892	4947.86	4549.07	47385.1	16760.4	31.0632	0.596888	0.572066	171.011	370.433	0.580421	3.23636	20.9097	190.525	0.0726635	0.0170477	0.0272803	139.134	173.111	0.171046	0.489212	0.17109	0.471572	0.01	0.112077	0.045	0.01	0.152652	118.679	0.416847	0.871986	0.083084
13555-0085	TZ_CP_139	TZ_SL_037	37.4835	-3.30698	1457	Moshi, Laso-Kirua Vunjo	Kilimanjaro	Tanzania	Green leafy vegetables	Sukuma wiki	0.144654	0.1	0.01	43.8998	1702.35	7921.44	42.9006	251.62	5877.74	15445.1	47278	27837	4.89639	0.0768105	0.126293	37.3627	96.1562	0.175823	1.4716	9.55129	72.344	0.0175108	0.005	0.104415	92.1501	244.876	0.0327991	0.15	0.0431886	2.87138	0.01	0.0383579	0.400483	0.01	0.0704395	88.0066	0.0975776	0.201612	0.0168561
13555-0119	TZ_CP_133	TZ_SL_037	37.4835	-3.30698	1457	Moshi, Laso-Kirua Vunjo	Kilimanjaro	Tanzania	Maize	Maize	0.004	0.1	0.01	2	10.5	1185.26	8.6471	17	2446.75	1115.44	3729.32	51.0843	1.42258	0.015	0.04	5.0921	21.3317	0.00888612	0.49184	3.35159	17.3769	0.0035	0.005	0.214395	10.554	1.30932	0.0015	0.15	0.00654253	0.146891	0.01	0.0015	0.101465	0.01	0.0601269	1.76883	0.00545078	0.0113193	0.001
13555-0175	TZ_CP_132	TZ_SL_037	37.4835	-3.30698	1457	Moshi, Laso-Kirua Vunjo	Kilimanjaro	Tanzania	Pulses	Beans	0.004	0.1	0.01	11.8968	10.5	1894.41	15.9786	34.2257	3962.08	2174.76	12185	1117.68	1.95984	0.0371954	0.04	18.3152	84.5217	0.147111	5.70701	9.36422	29.6894	0.0035	0.005	0.0291646	56.2132	15.1494	0.00906198	0.15	0.0213326	1.05584	0.01	0.0015	0.045	0.01	0.0395617	23.0007	0.0173677	0.0388944	0.00327526
13555-0188	TZ_CP_136	TZ_SL_037	37.4835	-3.30698	1457	Moshi, Laso-Kirua Vunjo	Kilimanjaro	Tanzania	Roots/Tubers	Yam	0.004	0.1	0.01	6.78112	25.412	1063.67	6.06492	17	2059.41	1085.33	15613.8	615.644	0.45	0.015	0.109239	3.77447	20.1356	0.0119158	0.237642	8.03214	11.0503	0.0035	0.0313276	0.005	23.5544	4.49686	0.0015	0.15	0.00579732	0.102553	0.01	0.00769331	0.045	0.01	0.00460854	3.30846	0.00408014	0.0102994	0.001
13555-0189	TZ_CP_137	TZ_SL_037	37.4835	-3.30698	1457	Moshi, Laso-Kirua Vunjo	Kilimanjaro	Tanzania	Roots/Tubers	Yam	0.004	0.302054	0.01	4.01694	61.7163	1528.6	3	17	3043.35	1015.04	25860.5	564.422	0.45	0.015	0.04	13.2428	23.6413	0.0202166	2.0993	12.6226	30.2317	0.0035	0.0184436	0.0100781	43.014	11.8083	0.0015	0.15	0.0015	0.506746	0.01	0.00488844	0.045	0.01	0.00798228	26.2739	0.002	0.00625858	0.001
13555-0032	TZ_CP_144	TZ_SL_038	37.4517	-3.29538	1660	Moshi, Kirua Kanango	Kilimanjaro	Tanzania	Banana	Banana	0.004	0.1	0.01	6.71313	10.5	1245.09	3	212.263	1212.88	547.579	18669.5	120.459	0.45	0.015	0.04	3.62503	5.5	0.004	0.130979	2.7675	6.32013	0.0035	0.005	0.005	40.8806	1.73915	0.0015	0.15	0.0015	0.115555	0.01	0.0015	0.045	0.01	0.002	1.09428	0.002	0.0025	0.001
13555-0053	TZ_CP_143	TZ_SL_038	37.4517	-3.29538	1660	Moshi, Kirua Kanango	Kilimanjaro	Tanzania	Fruit	Chauchau	0.004	0.371829	0.01	9.23169	10.5	1592.26	3	177.757	3111.08	1552.48	24787.5	674.712	0.45	0.015	0.04	6.99335	36.9934	0.176577	2.89006	9.68946	28.7344	0.0035	0.0879001	0.0298866	64.806	10.2297	0.0015	0.15	0.0015	0.622598	0.01	0.0015	0.045	0.01	0.0146481	6.07569	0.0153385	0.0174949	0.001
13555-0086	TZ_CP_140	TZ_SL_038	37.4517	-3.29538	1660	Moshi, Kirua Kanango	Kilimanjaro	Tanzania	Green leafy vegetables	Pumpkin leaves	1.07034	0.352198	0.0530779	47.2242	400.277	11310.5	4095.75	1646.97	4380.02	3961.55	43734.3	19412.9	465.474	9.0755	5.76175	124.365	4153.06	1.24915	9.61094	118.925	54.519	0.982335	0.155831	0.102814	137.291	262.384	0.524741	7.60457	1.57209	2.45686	0.034836	0.0174555	0.329132	0.01	0.0539201	120.942	2.22827	6.92608	0.457152
13555-0120	TZ_CP_141	TZ_SL_038	37.4517	-3.29538	1660	Moshi, Kirua Kanango	Kilimanjaro	Tanzania	Maize	Maize	0.004	0.1	0.01	2	10.5	1194.89	14.9692	17	2255.72	1255.8	3987.81	92.3648	2.28226	0.037163	0.04	4.54808	26.3318	0.004	0.314106	2.62973	21.7549	0.0035	0.005	0.0761337	15.6045	1.48344	0.0015	0.15	0.0124347	0.164929	0.01	0.0015	0.045	0.01	0.0181521	1.15267	0.00697547	0.0263417	0.001
13555-0176	TZ_CP_142	TZ_SL_038	37.4517	-3.29538	1660	Moshi, Kirua Kanango	Kilimanjaro	Tanzania	Pulses	Beans	0.0550384	0.1	0.01	13.6222	10.5	1908.78	525.625	257.532	4837.42	3062.2	16712.3	940.86	41.9132	1.58517	1.18121	21.3988	551.646	0.291165	3.71016	15.0714	39.4902	0.148984	0.0149037	0.0487702	67.7147	11.5245	0.0251347	0.620759	0.185664	2.4632	0.01	0.0015	0.045	0.01	0.00921462	8.5802	0.102365	0.476152	0.0188387
13555-0190	TZ_CP_145	TZ_SL_038	37.4517	-3.29538	1660	Moshi, Kirua Kanango	Kilimanjaro	Tanzania	Roots/Tubers	Yam	0.004	0.1	0.01	5.15603	165.112	882.026	7.60212	17	2219.85	800.632	27994.9	189.049	1.22513	0.015	0.04	7.69818	23.1543	0.0372833	1.69028	9.13797	19.5577	0.0035	0.0339764	0.005	87.7653	4.79436	0.0015	0.15	0.00497759	0.425771	0.01	0.00370711	0.045	0.01	0.01474	6.89531	0.002	0.0111826	0.001
13555-0033	TZ_CP_146	TZ_SL_039	37.4761	-3.34097	1256	Moshi, Kirua Iwa	Kilimanjaro	Tanzania	Banana	Banana	0.004	0.1	0.01	9.21391	10.5	1369.96	3	221.86	1558.75	418.928	23737.8	148.686	0.986413	0.015	0.04	5.33132	15.8148	0.0201108	0.353894	4.86964	7.57596	0.0035	0.005	0.005	19.5568	1.80431	0.0015	0.15	0.0015	0.522834	0.01	0.0015	0.045	0.01	0.002	4.06437	0.002	0.0025	0.001
13555-0040	TZ_CP_148	TZ_SL_039	37.4761	-3.34097	1256	Moshi, Kirua Iwa	Kilimanjaro	Tanzania	Coffee Beans	Coffee Beans	0.0101894	0.1	0.01	9.71622	10.5	2002.48	8.81942	17	1566.38	1664.85	12671.4	1040.09	1.20446	0.0318427	0.220352	15.2872	30.5056	0.0879473	0.488914	44.3986	17.6057	0.0035	0.005	0.0263528	29.9875	13.808	0.0049955	0.15	0.00743482	0.139357	0.01	0.0015	2.20347	0.01	0.0303353	17.5806	0.00955665	0.0195093	0.001
13555-0054	TZ_CP_147	TZ_SL_039	37.4761	-3.34097	1256	Moshi, Kirua Iwa	Kilimanjaro	Tanzania	Fruit	Mango	0.004	0.1	0.01	5.18313	10.5	912.292	3	52.4656	1648.02	677.808	12729	610.751	0.45	0.015	0.04	16.2653	13.2211	0.004	0.399124	6.78127	6.64417	0.0035	0.0312363	0.0382252	24.5465	8.46823	0.0102743	0.15	0.0015	0.117812	0.01	0.0015	0.045	0.01	0.106046	8.2757	0.00589129	0.00939298	0.001
13555-0055	TZ_CP_151	TZ_SL_039	37.4761	-3.34097	1256	Moshi, Kirua Iwa	Kilimanjaro	Tanzania	Fruit	Vanilla	0.0472162	0.982512	0.01	25.1505	112.858	4905.12	14.7565	279.882	4458.95	2620.18	48295	14538.7	2.6348	0.015	0.15592	19.4478	44.0227	0.642659	2.37334	48.7603	39.9968	0.0035	0.005	0.081009	49.1987	165.543	0.0500499	0.15	0.0104214	0.238493	0.01	0.0170316	1.09502	0.01	0.0167059	278.285	0.152075	0.160249	0.0239079
13555-0121	TZ_CP_150	TZ_SL_039	37.4761	-3.34097	1256	Moshi, Kirua Iwa	Kilimanjaro	Tanzania	Maize	Maize	0.004	0.1	0.01	2	10.5	1052.77	3	17	2655.44	1081.91	3131.4	52.2791	0.45	0.015	0.04	5.31351	21.2206	0.0361117	0.318526	2.35464	17.921	0.0035	0.005	0.0602283	6.84746	1.22907	0.0015	0.15	0.0015	0.322045	0.01	0.0015	0.045	0.01	0.0203406	1.40382	0.002	0.00901773	0.001
13555-0177	TZ_CP_149	TZ_SL_039	37.4761	-3.34097	1256	Moshi, Kirua Iwa	Kilimanjaro	Tanzania	Pulses	Beans	0.004	0.1	0.01	14.8559	10.5	2029.01	95.9094	184.582	4834.11	3216.36	15533.2	1139.04	18.122	0.388483	0.559044	17.9513	177.158	0.876156	3.2121	9.48813	26.0908	0.0251162	0.005	0.0213297	27.1656	19.0514	0.0464298	0.15	0.078896	3.05515	0.01	0.0015	0.045	0.01	0.030895	24.2979	0.0900686	0.202491	0.023388
13555-0034	TZ_CP_156	TZ_SL_040	37.4258	-3.34298	1041	Moshi, Sango	Kilimanjaro	Tanzania	Banana	Banana	0.004	0.1	0.01	2	10.5	1284.49	3	77.4996	894.153	332.763	12757.7	163.567	0.45	0.015	0.04	3.92008	14.3298	0.004	0.045	2.19279	4.4618	0.0035	0.005	0.0279764	37.5071	2.53762	0.0015	0.15	0.0015	0.172315	0.01	0.0015	0.045	0.01	0.0041456	2.31748	0.002	0.0025	0.001
13555-0056	TZ_CP_155	TZ_SL_040	37.4258	-3.34298	1041	Moshi, Sango	Kilimanjaro	Tanzania	Fruit	Mango	0.004	0.1	0.01	7.10765	10.5	1007.87	3	99.4653	1327.8	626.772	9650.29	682.29	0.45	0.015	0.271614	12.8053	16.048	0.0109816	0.865353	7.61375	6.64177	0.0035	0.0224605	0.0309303	27.8921	18.9639	0.00543741	0.15	0.00319902	0.0417311	0.01	0.0015	0.045	0.01	0.0239794	8.53893	0.00428786	0.00615335	0.001
13555-0122	TZ_CP_153	TZ_SL_040	37.4258	-3.34298	1041	Moshi, Sango	Kilimanjaro	Tanzania	Maize	Maize	0.004	0.1	0.01	2	10.5	226.159	3	17	784.339	1025.21	1064.81	13	0.45	0.015	0.04	1.22774	5.5	0.00817913	0.100107	1.36648	3.81114	0.0035	0.005	0.0869146	1.00855	0.1	0.0015	0.15	0.0034238	0.281927	0.01	0.0015	0.045	0.01	0.002	0.5	0.002	0.00761267	0.001
13555-0178	TZ_CP_152	TZ_SL_040	37.4258	-3.34298	1041	Moshi, Sango	Kilimanjaro	Tanzania	Pulses	Beans	0.0210076	0.1	0.01	9.53622	10.5	1694.48	227.297	325.364	5338.15	2615.71	14665.3	842.063	22.4446	0.431495	0.303383	20.2836	243.427	0.347019	1.34971	7.06696	29.7966	0.0797428	0.0116921	0.434359	20.1891	11.0435	0.123666	1.62928	0.546952	5.78083	0.01	0.0015	0.045	0.01	0.00527721	9.76067	0.3784	0.75587	0.073105
13555-0191	TZ_CP_154	TZ_SL_040	37.4258	-3.34298	1041	Moshi, Sango	Kilimanjaro	Tanzania	Roots/Tubers	Cassava	0.004	0.1	0.01	5.90767	10.5	1475.96	7.4807	108.586	970.091	348.206	13456.2	203.267	0.45	0.015	0.04	9.41726	19.5076	0.004	0.123027	3.87793	5.79809	0.0035	0.0476569	0.0158173	27.2143	3.34236	0.0015	0.15	0.0015	0.0913885	0.01	0.0037763	0.045	0.01	0.002	8.79472	0.002	0.00686503	0.001
13555-0123	TZ_CP_157	TZ_SL_041	37.395	-3.34463	998	Moshi, Mdawi	Kilimanjaro	Tanzania	Maize	Maize	0.004	0.1	0.01	2	10.5	1161.77	22.7869	56.1531	3293.63	1315.54	3723.13	62.2295	1.93277	0.015	0.04	7.00375	29.36	0.004	0.045	2.38385	20.0467	0.0035	0.005	0.0787175	12.1242	1.34095	0.013007	0.15	0.039779	0.493914	0.01	0.0015	0.045	0.01	0.002	1.3333	0.0250749	0.0521944	0.00540337
13555-0035	TZ_CP_160	TZ_SL_042	37.4058	-3.30635	1262	Moshi, Mahoma	Kilimanjaro	Tanzania	Banana	Banana	0.154081	0.1	0.01	2	10.5	1336.83	3	159.567	879.545	280.884	12630.3	217.142	0.996016	0.015	0.04	8.33506	16.5831	0.004	0.415209	1.94833	3.83999	0.0035	0.005	0.005	9.81897	4.66578	0.00310529	0.15	0.00422295	0.0838944	0.01	0.0015	0.045	0.01	0.002	9.19453	0.002	0.00802981	0.001
13555-0057	TZ_CP_161	TZ_SL_042	38.4058	-3.30636	1263	Moshi, Mahoma	Kilimanjaro	Tanzania	Fruit	Rosella	0.0345571	2.29527	0.01	25.6172	44.6252	3148.35	151.413	132.668	3851.75	1632.75	15783	4778.89	15.7456	0.321623	0.404029	41.4381	162.347	0.371918	2.27765	6.60912	32.7747	0.0315186	0.155943	0.0833806	21.0376	54.3612	0.0657151	0.15	0.0846711	0.228698	0.01	0.0138747	0.045	0.01	0.0251179	58.2233	0.112126	0.249048	0.0274539
13555-0087	TZ_CP_159	TZ_SL_042	39.4058	-3.30637	1264	Moshi, Mahoma	Kilimanjaro	Tanzania	Green leafy vegetables	Sweet potato	0.297263	0.1	0.0224642	39.1411	169.526	7099.7	1254.3	1215.02	8995.38	4058.69	42313	16954.2	105.389	2.65385	2.25814	106.561	1204.11	1.38607	3.23756	42.4274	33.0486	0.320572	0.0445094	0.154535	31.2904	221.163	0.553585	0.15	0.468969	1.83676	0.01	0.00785506	0.045	0.01	0.019754	272.32	0.942865	2.24669	0.248628
13555-0124	TZ_CP_158	TZ_SL_042	40.4058	-3.30638	1265	Moshi, Mahoma	Kilimanjaro	Tanzania	Maize	Maize	0.004	0.1	0.01	2	10.5	1168.6	14.5465	17	3324.63	1062.66	3421.18	35.6452	2.0135	0.0349597	0.04	4.89447	35.4012	0.0266689	0.179303	2.13422	17.248	0.0035	0.005	0.147323	7.56278	0.360214	0.00438494	0.15	0.0107192	0.391877	0.01	0.0015	0.045	0.01	0.002	0.5	0.0127573	0.0240379	0.00277933
13555-0088	TZ_CP_163	TZ_SL_043	37.7565	-4.07638	933	Same, Majevu B	Kilimanjaro	Tanzania	Green leafy vegetables	Cassava	1.21081	0.1	0.0266963	38.0018	170.274	7150.97	1014.81	1108.09	3570.65	3938.44	20135.3	16393	17.8608	1.10063	1.30091	123.29	658.751	0.302907	2.65101	9.6175	39.5859	0.212363	0.0453923	0.127111	6.05006	65.2889	0.395669	0.15	0.0635542	0.263888	0.01	0.0239964	0.045	0.01	0.0106965	10.2876	0.29311	0.712942	0.0881517
13555-0125	TZ_CP_164	TZ_SL_043	38.7565	-4.07638	934	Same, Majevu B	Kilimanjaro	Tanzania	Maize	Maize	0.004	0.1	0.01	2	10.5	1313.14	23.5538	56.1777	3651.78	1598.53	3521.79	55.531	0.45	0.0372467	0.04	7.3125	36.9564	0.0229105	0.377577	2.40375	27.6681	0.00877763	0.005	0.222884	2.24543	0.400974	0.006788	0.15	0.0015	0.315591	0.01	0.0015	0.045	0.01	0.002	0.5	0.00552471	0.014661	0.00212174
13555-0179	TZ_CP_162	TZ_SL_043	39.7565	-4.07638	935	Same, Majevu B	Kilimanjaro	Tanzania	Pulses	Beans	0.023716	0.1	0.01	18.1327	91.36	2317.6	22.1932	59.5012	6115.66	3408.56	13998.1	854.363	0.45	0.035149	0.04	16.5416	78.8852	0.138758	2.24729	6.83459	39.6119	0.00813427	0.005	2.04147	6.95467	4.73433	0.0115479	0.15	0.00517862	1.38005	0.01	0.0015	0.045	0.01	0.002	2.95923	0.00927931	0.0177415	0.00234582
13555-0126	TZ_CP_165	TZ_SL_044	37.7355	-4.08195	865	Same, Majengo	Kilimanjaro	Tanzania	Maize	Maize	0.004	0.321396	0.01	2	10.5	1179.62	18.6891	45.8717	3345.65	1438.25	3507.81	61.9124	0.45	0.0418754	0.04	6.49843	23.4185	0.0188088	0.246333	2.57325	23.0037	0.0035	0.005	0.0944678	1.92298	0.471386	0.00613684	0.15	0.0015	0.759105	0.01	0.0015	0.045	0.01	0.002	0.5	0.00792627	0.0095478	0.001
13555-0127	TZ_CP_167	TZ_SL_045	37.6799	-3.97542	968	Same, Njoro	Kilimanjaro	Tanzania	Maize	Maize	0.00921054	0.1	0.01	2	10.5	968.46	12.3119	17	2375.29	1438.69	2955.93	51.4775	0.45	0.015	0.134387	6.61922	24.0333	0.025696	0.447757	2.78635	19.6489	0.0035	0.005	0.426165	2.83655	0.613288	0.00417173	0.15	0.0015	0.676028	0.01	0.0015	0.045	0.01	0.002	0.5	0.002	0.00647162	0.001
13555-0128	TZ_CP_168	TZ_SL_046	37.6183	-3.78605	985	Mwanga, Lembeni	Kilimanjaro	Tanzania	Maize	Maize	0.004	0.1	0.01	2	10.5	1216.08	37.482	75.3907	3493.29	1493.99	3480.22	46.0366	0.45	0.0534746	0.0832412	7.70187	39.8769	0.0236935	0.392607	3.3909	22.4592	0.00739061	0.005	0.357274	1.11318	0.383021	0.00905106	0.15	0.0015	0.305028	0.01	0.0015	0.107019	0.01	0.002	0.5	0.00728496	0.0176944	0.00201611
13555-0180	TZ_CP_169	TZ_SL_046	37.6183	-3.78605	985	Mwanga, Lembeni	Kilimanjaro	Tanzania	Pulses	Beans	0.004	0.1	0.01	15.6442	10.5	2063.2	3	17	5779.74	3203.41	14755	1110.05	0.45	0.015	0.04	13.8535	51.4003	0.109198	1.7367	8.88424	28.556	0.0035	0.005	0.518617	1.88128	9.68881	0.0015	0.15	0.0015	5.58045	0.01	0.0015	0.045	0.01	0.002	4.16892	0.002	0.0025	0.001
13555-0089	TZ_CP_194	TZ_SL_047	37.5863	-3.71362	900	Mwanga, Kisangara	Kilimanjaro	Tanzania	Green leafy vegetables	Amaranth	0.841878	0.1	0.01	48.4144	526.526	15362.5	558.277	835.788	6242.86	4730.9	43704.7	36289.4	21.9208	0.954504	0.940105	90.4199	529.65	0.822845	1.07266	13.3706	31.8803	0.143241	0.0365344	0.0556934	16.1281	155.989	0.296463	0.40381	0.102634	2.07143	0.184854	0.0631707	0.194899	0.01	0.00780139	41	0.491202	1.06392	0.137692
13555-0130	TZ_CP_193	TZ_SL_047	37.5863	-3.71362	900	Mwanga, Kisangara	Kilimanjaro	Tanzania	Maize	Maize	0.004	0.1	0.01	2	10.5	1083.72	13.4167	46.1955	2972.73	1396.43	3238.83	85.0412	0.45	0.015	0.098762	7.00035	26.5238	0.0364361	0.391001	2.92637	21.0921	0.0035	0.005	0.0313268	2.9796	0.482683	0.00523907	0.15	0.0015	0.649501	0.01	0.0015	0.045	0.01	0.002	0.5	0.00613307	0.0125147	0.001
13555-0181	TZ_CP_170	TZ_SL_047	37.5863	-3.71362	900	Mwanga, Kisangara	Kilimanjaro	Tanzania	Pulses	Beans	0.004	0.1	0.01	15.5545	23.6642	1853.75	12.0933	37.6476	5428.47	3027.56	13674.4	724.16	0.45	0.015	0.04	17.782	54.1143	0.153686	1.46133	5.65263	30.8121	0.0035	0.005	0.361147	1.72363	4.29184	0.00361999	0.15	0.0015	4.78609	0.01	0.0015	0.045	0.01	0.002	0.5	0.002	0.00682817	0.001
13555-0182	TZ_CP_192	TZ_SL_047	37.5863	-3.71362	900	Mwanga, Kisangara	Kilimanjaro	Tanzania	Pulses	Beans	0.004	0.1	0.01	14.6879	56.3637	1815.67	28.0545	52.3622	4699.49	3241.35	12936.7	635.002	0.45	0.0412314	0.04	16.0271	70.1005	0.202225	1.99528	6.36686	36.2626	0.0035	0.005	0.37065	12.7523	1.90428	0.0152814	0.15	0.00400889	2.87361	0.01	0.0015	0.045	0.01	0.002	0.5	0.0129044	0.0261263	0.00262455
13555-0129	TZ_CP_171	TZ_SL_048	37.5588	-3.53247	712	Mwanga, Kifaru	Kilimanjaro	Tanzania	Maize	Maize	0.004	0.1	0.01	2	10.5	187.698	3	17	686.351	1065.56	966.304	13	0.45	0.015	0.04	1.07484	5.5	0.0125244	0.045	2.34108	2.7459	0.0035	0.005	0.544851	0.434785	0.1	0.0015	0.15	0.0015	0.314004	0.01	0.0015	0.111756	0.01	0.002	0.5	0.002	0.0025	0.001
13555-0151	TZ_CP_172	TZ_SL_048	37.5588	-3.53247	712	Mwanga, Kifaru	Kilimanjaro	Tanzania	Onion	Onion	0.634866	0.296574	0.01	29.7689	6016.96	2723.2	1271.22	1488.51	8231.14	9967.32	24709.6	6648.92	24.9536	1.808	2.41209	47.4959	697.655	0.816134	2.07837	210.379	35.5017	0.231756	0.0309134	0.0714558	7.00327	184.806	0.567546	0.400563	0.146468	1.65078	0.01	0.0407168	6.81347	0.01	0.00694457	36.5249	0.289412	0.660187	0.0786294
13555-0183	TZ_CP_174	TZ_SL_049	37.4475	-3.49612	721	Moshi, Kahe	Kilimanjaro	Tanzania	Grain	Rice	0.0861295	0.1	0.0213212	2	99.4055	1266.59	184.946	1404.78	2873.46	1126.58	3690.48	296.009	12.5274	0.393841	13.6881	65.9588	216.566	0.330851	5.07286	1.8291	14.4402	0.0680127	0.0304781	0.0106501	3.50102	3.11319	0.0875483	0.15	0.173495	1.57305	0.01	0.0015	0.045	0.01	0.00430033	1.87777	0.277814	0.557846	0.0574847
13555-0184	TZ_CP_175	TZ_SL_050	37.3727	-3.42365	745	Moshi, Mabogini	Kilimanjaro	Tanzania	Grain	Rice	0.0227716	0.1	0.01	2	10.5	1078.49	36.7642	1438.52	2650.42	1281.55	3012.68	198.832	3.49314	0.146522	11.9455	85.4618	98.2651	0.181677	4.86845	4.50388	15.9827	0.0170385	0.005	0.0151269	3.84065	1.7396	0.0190402	0.15	0.0503305	0.929136	0.01	0.00837519	0.045	0.01	0.002	3.05601	0.0482642	0.0996519	0.0108553
13756-0001	Ky_001_C01	KY_SL_001	35.1279	0.209611	2043.3	Kapsabet, Kiptoros,	Nandi	Kenya	Maize	Maize	0.011992	0.1	0.01	30.5594	207.658	4100.29	634.143	605.811	4376.92	3527.22	44117.5	22089.3	16.5074	0.59283	0.377211	125.34	417.344	0.264811	1.42009	11.797	46.5858	0.174241	0.0328167	0.0347311	35.3557	158.551	0.696166	1.16322	0.324783	0.513705	0.01	0.00914883	0.045	0.0223975	0.025126	192.374	1.84007	1.36943	0.219388
13756-0002	Ky_001_C02	KY_SL_001	35.1279	0.209611	2043.3	Kapsabet, Kiptoros,	Nandi	Kenya	Fruit	Guava	0.004	0.1	0.01	13.1633	10.5	1010.13	9.66289	17	1837.28	1767.69	22529.7	1357.25	0.45	0.015	0.36468	12.274	29.8009	0.133806	0.305331	17.3397	17.7055	0.0035	0.005	0.0172796	55.7439	9.58651	0.0187417	0.15	0.00595376	0.0854082	0.01	0.0015	0.173772	0.01	0.0186424	6.34658	0.0790732	0.0257511	0.00831846
13756-0003	Ky_001_C03	KY_SL_001	35.1279	0.209611	2043.3	Kapsabet, Kiptoros,	Nandi	Kenya	Fruit	Passion fruit	0.004	0.1	0.01	7.40163	10.5	1539	11.7078	17	2283.34	1393.55	17515.3	412.989	0.45	0.015	0.452331	11.2703	29.242	0.221618	0.528923	11.2832	16.565	0.0035	0.005	0.0111623	34.6587	2.81997	0.00424966	0.15	0.00351489	0.428095	0.01	0.0015	0.267219	0.01	0.002	2.36792	0.0179319	0.00958377	0.00200543
13756-0004	Ky_001_C04	KY_SL_001	35.1279	0.209611	2043.3	Kapsabet, Kiptoros,	Nandi	Kenya	Green leafy vegetables	Cowpea leaves	0.417666	0.1	0.01	2	10.5	940.466	7.5694	17	2101.74	1051.25	3059.83	40.5108	0.45	0.015	0.04	4.1477	17.3664	0.00960495	0.240965	1.50934	16.7709	0.0035	0.005	0.0722195	7.77773	0.326353	0.00493897	0.15	0.0051302	0.133659	0.01	0.0015	0.045	0.01	0.002	0.5	0.00897961	0.0126617	0.001
13756-0005	Ky_001_C05	KY_SL_001	35.1279	0.209611	2043.3	Kapsabet, Kiptoros,	Nandi	Kenya	Green leafy vegetables	Pumpkin leaves	0.163268	0.1	0.01	31.8669	152	4028.31	245.127	759.573	6607.83	4156.07	36171.6	11059.8	10.5685	0.353343	0.276989	44.7673	296.312	0.165741	0.883671	14.6542	54.7026	0.0753158	0.0102786	0.0441314	44.6015	82.09	1.93225	0.809315	0.199199	1.3169	0.01	0.0109949	0.045	0.024303	0.0189476	67.151	6.79973	0.884151	0.74048
13756-0006	Ky_001_C06	KY_SL_001	35.1279	0.209611	2043.3	Kapsabet, Kiptoros,	Nandi	Kenya	Green leafy vegetables	Isochot	0.227139	0.980757	0.01	32.7959	69.3075	6751.54	397.311	497.367	5220.98	5990.94	38804	21815.8	11.4492	0.450888	0.345335	69.387	390.051	0.509076	0.518086	11.2864	44.0971	0.100352	0.030592	0.0665474	49.7572	124.046	0.909361	1.07313	0.239375	1.83205	0.01	0.0851649	0.045	0.01	0.0328716	107.379	2.96478	0.957098	0.360494
13756-0007	Ky_001_C07	KY_SL_001	35.1279	0.209611	2043.3	Kapsabet, Kiptoros,	Nandi	Kenya	Green leafy vegetables	Isak Chat	0.125371	0.1	0.01	35.8721	411.85	4603.59	401.443	181.117	7905.09	7175.05	37845.1	23726.7	11.754	0.423668	0.535987	45.0759	380.747	0.269945	0.541733	12.6447	46.3693	0.127151	0.0336479	0.0312301	38.0813	114.927	0.340216	0.717763	0.204683	5.95086	0.01	0.0735148	0.16505	0.01	0.0227347	92.2807	0.836176	0.73537	0.117095
13756-0008	Ky_001_C08	KY_SL_001	35.1279	0.209611	2043.3	Kapsabet, Kiptoros,	Nandi	Kenya	Fruit	Banana	0.004	0.1	0.01	8.77571	10.5	1714.49	3	158.368	1828.17	680.348	22842.2	490.842	0.45	0.015	0.04	8.64002	5.5	0.004	0.045	7.67599	9.63325	0.0035	0.005	0.005	28.0868	4.37378	0.0015	0.15	0.0015	0.172119	0.01	0.0015	0.232398	0.01	0.002	3.73242	0.00669832	0.0025	0.001
13756-0009	Ky_001_C09	KY_SL_001	35.1279	0.209611	2043.3	Kapsabet, Kiptoros,	Nandi	Kenya	Misc	Mursik stick	0.0216013	0.1	0.0341968	7.89896	1618.61	3247.8	112.985	130.434	3207.52	878.311	7390.81	13334.7	3.05979	0.0793627	0.436011	137.925	51.8975	0.186002	2.98835	6.39929	28.1574	0.0276824	0.011349	0.0566481	27.1244	59.1223	0.323261	0.15	0.0515774	0.139682	0.01	0.013728	0.215167	0.01	0.0300415	49.2195	1.76488	0.199983	0.234848
13756-0010	Ky_001_C10	KY_SL_001	35.1279	0.209611	2043.3	Kapsabet, Kiptoros,	Nandi	Kenya	Green leafy vegetables	White supporter	0.004	0.1	0.01	11.3451	10.5	1531.42	3	17	1369.84	1170.01	16206.3	1563.22	0.45	0.015	0.04	5.69142	27.724	0.0353596	0.244038	6.40515	10.7554	0.0035	0.005	0.005	19.5214	12.6515	0.0196033	0.15	0.00696902	0.207244	0.01	0.0015	0.144042	0.01	0.00858823	12.704	0.0944331	0.0147951	0.00821982
13756-0011	Ky_002_C01	KY_SL_002	35.3366	0.311472	2281	Chepkoyo village, Vasin Gishu County	Uasin Gishu	Kenya	Maize	Maize	0.00819405	0.1	0.01	2	10.5	1222.65	3	17	2797.08	1107.43	3244.49	49.6774	0.45	0.015	0.04	5.61662	19.6573	0.004	0.499258	1.75369	20.0301	0.0035	0.005	0.0102288	3.82123	0.375597	0.00682241	0.15	0.0111112	0.0619496	0.01	0.0015	0.045	0.01	0.002	0.5	0.0158203	0.0152955	0.00251991
13756-0012	Ky_002_C02	KY_SL_002	35.3366	0.311472	2281	Chepkoyo village, Vasin Gishu County	Uasin Gishu	Kenya	Fruit	Fig	0.004	0.1	0.01	27.5267	38.2547	965.793	7.07637	17	1570.68	920.091	13985.8	1279.64	0.45	0.015	0.338418	20.2225	19.7428	0.004	0.199969	29.168	5.36453	0.0035	0.005	0.005	12.8097	10.7624	0.066388	0.15	0.00401521	0.0620824	0.01	0.00880674	0.282658	0.01	0.002	11.8783	0.261178	0.0719295	0.0402873
13756-0013	Ky_002_C04	KY_SL_002	35.3366	0.311472	2281	Chepkoyo village, Vasin Gishu County	Uasin Gishu	Kenya	Green leafy vegetables	Saga	0.341024	3.79429	0.0862178	18.7237	177.502	5468.32	494.954	529.213	2489.14	2982.95	44025.6	12658.3	23.961	0.497972	0.496734	271.435	412.551	0.111615	0.981686	20.1742	63.8213	0.148774	0.0415382	0.0199265	23.8106	137.556	3.31991	1.65528	0.647679	0.195366	0.01	0.501041	0.045	0.01	0.0191381	192.098	7.62519	2.1957	0.994457
13756-0014	Ky_002_C05	KY_SL_002	35.3366	0.311472	2281	Chepkoyo village, Vasin Gishu County	Uasin Gishu	Kenya	Green leafy vegetables	Chepkarta	0.256138	0.226748	0.275379	25.4544	113.928	10010.7	620.659	507.042	3867.4	3403.36	57988.5	22268	30.4436	0.447453	0.325092	271.204	427.239	0.0898154	0.966865	6.85419	110.448	0.169526	0.0295247	0.019419	27.4709	247.332	5.47844	1.34617	0.788221	0.131303	0.01	0.166454	0.045	0.01	0.0199777	258.001	7.69341	3.14989	1.0436
13756-0015	Ky_002_C06	KY_SL_002	35.3366	0.311472	2281	Chepkoyo village, Vasin Gishu County	Uasin Gishu	Kenya	Pulses	Cowpeas	0.225179	0.349955	0.0958599	21.9887	150.824	6084.11	216.26	1023.92	3546.68	2823.54	31523.8	18011.2	9.87903	0.174448	0.182423	353.478	211.163	0.0590447	0.900762	14.0112	39.0624	0.0605941	0.0145541	0.0237928	37.3996	237.031	2.6924	1.28428	0.306673	0.119588	0.0266619	0.0322965	0.172744	0.01	0.013481	275.371	4.84758	0.970117	0.559782
13756-0016	Ky_002_C07	KY_SL_002	35.3366	0.311472	2281	Chepkoyo village, Vasin Gishu County	Uasin Gishu	Kenya	Green leafy vegetables	Nderema	0.277967	0.285076	0.2007	28.4154	851.581	11494.4	221.528	344.327	2416.6	3840.18	81384.5	13665.8	9.20654	0.233106	0.607051	617.93	229.237	0.0943198	1.45986	8.63286	82.1546	0.0593819	0.0240392	0.0263633	62.0607	130.253	9.15876	0.857908	0.209717	0.238555	0.0396685	0.0957164	0.045	0.01	0.0130716	123.677	22.9247	2.91483	2.83349
13756-0017	Ky_002_C08	KY_SL_002	35.3366	0.311472	2281	Chepkoyo village, Vasin Gishu County	Uasin Gishu	Kenya	Green leafy vegetables	Pumpkin leaves	0.224294	0.1	0.0556483	28.0292	94.5045	6725.91	284.219	1053.46	7322.77	4675.1	50086.9	12307.8	14.7283	0.279487	0.199814	168.354	300.059	0.0619998	2.44141	18.3323	100.861	0.0790952	0.0164819	0.0241784	35.5857	129.161	1.45086	1.52609	0.439887	0.238537	0.0370628	0.13848	0.045	0.01	0.00930891	144.889	5.17962	2.0224	0.568016
13756-0018	Ky_002_C09	KY_SL_002	35.3366	0.311472	2281	Chepkoyo village, Vasin Gishu County	Uasin Gishu	Kenya	Green leafy vegetables	Sukuma Wiki	0.131512	0.393548	0.0370178	16.9593	250.524	7408.2	87.1351	317.174	5480.13	7178.46	51992.5	20569.4	5.2036	0.0852009	0.132048	142.701	154.838	0.0345622	1.03836	6.89652	151.588	0.024669	0.005	0.0176329	45.4484	231.939	1.75924	0.532633	0.151307	0.424249	0.01	0.0601896	0.184915	0.01	0.0107863	97.6002	1.65881	0.703068	0.239685
13756-0019	Ky_002_C10	KY_SL_002	35.3366	0.311472	2281	Chepkoyo village, Vasin Gishu County	Uasin Gishu	Kenya	Pulses	Beans	0.004	0.1	0.01	12.4536	10.5	1949.88	3	70.2204	4820.29	2352.14	17879.3	1440.61	0.45	0.015	0.04	23.6059	78.4305	0.03175	1.92334	13.6076	39.4393	0.0035	0.005	0.005	12.4431	13.3542	0.0517312	0.15	0.00431267	0.0929913	0.01	0.00316818	0.045	0.01	0.002	20.6854	0.0322184	0.0118146	0.0051772
13756-0020	Ky_003_C01	KY_SL_003	35.3444	0.323917	2256.07	Lelmoko B, County	Uasin Gishu	Kenya	Roots/Tubers	Potato	0.004	0.1	0.01	5.33491	30.1215	1560.36	15.0788	17	2865.58	1535.84	26002.6	325.032	0.45	0.015	0.1003	10.8511	29.4949	0.00982813	0.354665	10.9803	15.3205	0.0035	0.005	0.005	19.1395	4.17683	0.0951482	0.15	0.0382033	0.0995288	0.01	0.0239561	0.144688	0.01	0.002	7.68384	0.117601	0.045164	0.0197173
13756-0021	Ky_003_C02	KY_SL_003	35.3444	0.323917	2256.07	Lelmoko B, County	Uasin Gishu	Kenya	Maize	Maize	0.0102541	0.1	0.01	2	10.5	985.906	3	17	2261.01	1068.64	2901.55	39.2774	0.45	0.722476	134.409	12.9329	665.922	1.95275	65.5454	2.45099	18.1685	0.022636	0.0177225	0.005	3.02541	0.436536	0.00610069	0.15	0.010877	0.238395	0.01	0.0015	0.045	0.01	0.002	0.5	0.00921638	0.010413	0.001
13756-0022	Ky_003_C03	KY_SL_003	35.3444	0.323917	2256.07	Lelmoko B, County	Uasin Gishu	Kenya	Pulses	Beans	0.004	0.1	0.01	10.3327	10.5	1841.75	12.1409	37.2477	3686.81	1724.74	15803.1	791.948	0.45	0.0688974	11.2991	20.0823	135.61	0.219814	8.43784	8.9167	28.9985	0.00907625	0.005	0.005	13.9884	6.28963	0.0394013	0.15	0.0166367	0.265721	0.01	0.0043515	0.045	0.01	0.002	8.98558	0.0272379	0.019262	0.00512286
13756-0023	Ky_003_C04	KY_SL_003	35.3444	0.323917	2256.07	Lelmoko B, County	Uasin Gishu	Kenya	Green leafy vegetables	Pumpkin leaves	0.150116	0.1	0.0353119	34.9368	60.53	5631.1	666.952	1237.62	9462.56	4594.48	39282.5	8209.88	15.451	1.40788	177.685	68.886	1569.67	0.432624	5.4835	14.8801	44.2637	0.225334	0.0575364	0.005	28.9674	93.8411	0.885355	1.19776	0.961121	4.40684	0.01	0.012963	0.045	0.01	0.0227828	33.7248	2.39443	1.40248	0.374101
13756-0024	Ky_004_C01	KY_SL_004	35.3417	0.341833	2227.73	Nandet, County	Uasin Gishu	Kenya	Green leafy vegetables	Sukuma Wiki	0.0479881	0.391605	0.102771	18.4182	1395.36	4031.56	115.505	302.919	4734.75	6533.75	52654.5	19834.1	6.85182	0.135388	0.30253	157.371	148.496	0.142245	1.46217	10.9102	72.2056	0.0318342	0.0188835	0.0291448	67.7879	167.5	3.46549	0.537682	0.178887	5.83528	0.01	0.0646609	0.393136	0.01	0.0210881	129.798	3.46331	2.00684	0.473249
13756-0025	Ky_004_C02	KY_SL_004	35.3417	0.341833	2227.73	Nandet, County	Uasin Gishu	Kenya	Green leafy vegetables	Saga	0.103213	1.05642	0.294502	19.479	38.3902	4040.41	306.106	463.543	4641.03	4319.22	62399.2	9367.83	11.6825	0.347826	4.92624	432.601	303.77	0.41725	2.48103	21.2583	53.9542	0.115929	0.0257111	0.0216392	45.5699	80.507	6.6806	0.691696	0.346424	0.775954	0.01	0.456429	0.045	0.01	0.017551	154.322	6.06442	3.64409	0.890291
13756-0026	Ky_004_C03	KY_SL_004	35.3417	0.341833	2227.73	Nandet, County	Uasin Gishu	Kenya	Pulses	Beans	0.004	0.1	0.01	9.16858	10.5	1585.54	3	17	2396.88	1771.41	13008.8	1253.68	0.45	0.015	0.312905	22.7741	69.0212	0.0406654	8.30609	7.56129	36.3869	0.0035	0.005	0.005	27.8072	9.00013	0.0527403	0.15	0.0015	0.105395	0.01	0.0051226	0.045	0.01	0.002	17.7428	0.0150703	0.00932815	0.00217175
13756-0027	Ky_004_C04	KY_SL_004	35.3417	0.341833	2227.73	Nandet, County	Uasin Gishu	Kenya	Green leafy vegetables	Spinach	0.332618	1.83268	1.02461	23.5377	14371.4	18596.6	841.581	574.504	1772.84	1680.06	68511.1	18860.8	28.7506	0.552785	0.36644	1978.66	397.708	0.240102	6.29898	9.43112	360.001	0.0035	0.0262436	0.15253	84.1672	151.129	94.2164	2.88282	0.906592	0.17568	0.01	1.32252	0.045	0.01	0.0292236	376.839	85.8049	45.552	15.7533
13756-0028	Ky_004_C05	KY_SL_004	35.3417	0.341833	2227.73	Nandet, County	Uasin Gishu	Kenya	Green leafy vegetables	Nderema	0.174652	0.29539	0.144965	25.8051	901.999	8455.73	404.716	428.784	2947.06	3367.75	83957.3	15049.2	16.474	0.457309	0.426821	306.751	360.781	0.122709	1.99769	3.54125	58.1665	0.120632	0.077441	0.0294655	35.6831	115.959	10.7114	1.81363	0.500661	1.09111	0.01	0.0281046	0.045	0.01	0.0236918	101.642	23.2942	3.89688	2.69604
13756-0029	Ky_005_C01	KY_SL_005	35.3646	0.3425	2247.35	Cheptiret, County	Uasin Gishu	Kenya	Green leafy vegetables	Pumpkin leaves	0.133168	0.1	0.0753411	25.973	158.917	6136.08	506.438	1076.87	10308.3	4775.89	48697.1	9614.39	21.857	0.449537	0.393185	141.606	431.011	0.119192	8.41505	17.5651	81.0472	0.135605	0.0569003	0.0362705	54.5394	89.8518	2.25429	0.677676	0.786677	0.264497	0.01	0.0500838	0.045	0.01	0.0219157	119.898	5.71136	3.04583	0.671559
13756-0030	Ky_005_C02	KY_SL_005	35.3646	0.3425	2247.35	Cheptiret, County	Uasin Gishu	Kenya	Maize	Maize	0.0137101	0.1	0.01	2	10.5	1023.07	13.6615	17	2404.69	1118.63	3222.33	50.4512	0.45	0.015	0.137696	5.35154	23.8142	0.0101111	0.385864	1.52267	19.1837	0.0035	0.005	0.005	3.74136	0.473276	0.0154457	0.15	0.0124711	0.0964386	0.01	0.0015	0.045	0.01	0.002	0.5	0.0305646	0.0243752	0.00487389
13756-0031	Ky_005_C03	KY_SL_005	35.3646	0.3425	2247.35	Cheptiret, County	Uasin Gishu	Kenya	Pulses	Beans	0.004	0.1	0.01	10.6207	10.5	1810.57	20.5741	39.1361	3396.35	2121.99	15142.1	1596.66	0.45	0.015	0.04	21.4876	82.7748	0.0993868	4.88811	9.83987	35.6909	0.0114201	0.005	0.0127518	23.931	12.8586	0.0667584	0.15	0.0347281	0.425334	0.01	0.0015	0.045	0.01	0.002	21.1875	0.0518514	0.0388554	0.00900569
13756-0032	Ky_005_C04	KY_SL_005	35.3646	0.3425	2247.35	Cheptiret, County	Uasin Gishu	Kenya	Roots/Tubers	Potato	0.004	0.1	0.01	4.34518	10.5	1066.88	3	17	1680.03	1064.49	23238.9	84.0871	0.45	0.015	0.04	5.94571	23.0068	0.004	0.25327	7.89283	12.8678	0.0035	0.005	0.005	16.1497	1.07604	0.0960704	0.15	0.00326154	0.147962	0.01	0.0160012	0.181678	0.01	0.002	1.53722	0.0484153	0.0182551	0.0102992
13756-0033	Ky_005_C05	KY_SL_005	35.3646	0.3425	2247.35	Cheptiret, County	Uasin Gishu	Kenya	Green leafy vegetables	Saga	0.229318	14.8479	0.175239	14.2361	79.6417	5379.68	1051.91	700.632	4555.8	3519.4	50823.6	11575.2	33.6831	0.899823	1.34569	316.197	688.342	0.170468	3.64733	27.8541	67.581	0.333993	0.0924333	0.0394797	41.3555	116.151	4.02896	0.382889	1.31613	0.282546	0.01	0.450838	0.045	0.01	0.038229	193.594	6.84791	4.59247	0.985915
13756-0034	Ky_006_C01	KY_SL_006	35.3716	0.349472	2268.22	Cucucuit, County	Uasin Gishu	Kenya	Roots/Tubers	Potato	0.004	0.1	0.01	6.74662	21.8894	1153.66	11.3862	17	1280.07	1260.28	28913.8	119.281	0.45	0.015	0.04	5.92034	30.4511	0.004	0.185873	7.5211	12.8475	0.0035	0.005	0.005	22.9898	1.19776	0.135056	0.15	0.0190452	0.0644165	0.01	0.019387	0.045	0.01	0.002	2.60499	0.0664905	0.0384389	0.0142411
13756-0035	Ky_006_C02	KY_SL_006	35.3716	0.349472	2268.22	Cucucuit, County	Uasin Gishu	Kenya	Maize	Maize	0.0114921	0.1	0.01	2	10.5	1115.38	12.8737	17	2641.44	1048.73	2974.8	43.0491	0.45	0.015	0.04	5.66685	22.6958	0.004	0.471149	1.75098	23.6976	0.0035	0.005	0.005	3.72828	0.45637	0.0147306	0.15	0.0217676	0.0239369	0.01	0.0015	0.045	0.01	0.002	0.5	0.0306827	0.0202662	0.00566194
13756-0036	Ky_006_C03	KY_SL_006	35.3716	0.349472	2268.22	Cucucuit, County	Uasin Gishu	Kenya	Pulses	Beans	0.004	0.1	0.0236121	7.70572	10.5	1947.19	7.57602	17	3935.65	2190.25	15600.2	728.907	0.45	0.015	0.04	18.2105	75.6711	0.0403618	2.72132	8.37246	36.7781	0.0035	0.005	0.016646	19.2894	5.50404	0.068018	0.15	0.0138497	2.06944	0.01	0.00596215	0.045	0.01	0.002	13.6449	0.0263221	0.0138111	0.00463775
13756-0037	Ky_006_C04	KY_SL_006	35.3716	0.349472	2268.22	Cucucuit, County	Uasin Gishu	Kenya	Green leafy vegetables	Pumpkin leaves	0.198505	0.1	0.0666427	15.9921	187.255	4370.81	476.155	969.333	5078.33	3947.2	48470.7	10731.2	20.9575	0.382611	0.334546	99.273	365.987	0.0902815	1.34748	9.22179	49.9138	0.113378	0.0320466	0.0257688	36.6025	83.3721	2.09229	2.00933	0.757958	0.590956	0.01	0.0417134	0.045	0.01	0.0213769	135.62	5.38321	2.09805	0.657731
13756-0038	Ky_006_C05	KY_SL_006	35.3716	0.349472	2268.22	Cucucuit, County	Uasin Gishu	Kenya	Green leafy vegetables	Mrena	0.004	0.324953	0.177713	21.2967	10.5	3737.51	336.449	308.716	2559.73	2484.61	31667.7	10736.2	12.9224	0.280991	4.7752	105.109	296.599	0.07896	1.88111	14.5454	35.7995	0.0931533	0.0401026	0.0200246	17.4147	98.5496	7.2629	1.68049	0.51583	0.0888893	0.01	0.070234	0.045	0.01	0.00997319	174.593	15.2904	5.0908	2.03944
13756-0039	Ky_006_C06	KY_SL_006	35.3716	0.349472	2268.22	Cucucuit, County	Uasin Gishu	Kenya	Pulses	Cowpeas	0.108527	0.1	0.089388	26.5809	57.8654	3781.37	224.441	739.5	3324.56	3017.99	39699.4	9414.25	8.36885	0.239306	15.9824	230.355	356.415	0.127913	3.55926	11.3953	50.0408	0.098886	0.0296271	0.0255739	52.068	106.537	8.64543	1.33479	0.365357	0.0982832	0.01	0.0194887	0.045	0.01	0.0118236	167.097	14.7198	3.81374	1.92178
13756-0040	Ky_007_C01	KY_SL_007	35.3633	0.368833	2265.42	Seiyo, County	Uasin Gishu	Kenya	Roots/Tubers	Potato	0.004	0.1	0.01	6.40059	10.5	1192	6.25907	17	2219.27	1011.85	22485.4	98.882	0.45	0.015	0.04	6.85494	22.2828	0.00995037	0.279055	9.96806	15.0293	0.0035	0.005	0.005	18.3909	1.29403	0.158222	0.15	0.00936893	0.0393823	0.01	0.0270757	0.045	0.01	0.002	7.07988	0.153385	0.0828752	0.0233032
13756-0041	Ky_007_C02	KY_SL_007	35.3633	0.368833	2265.42	Seiyo, County	Uasin Gishu	Kenya	Pulses	Beans	0.004	0.1	0.01	14.7565	10.5	1946.77	32.2761	60.9752	5725.02	2464.37	18010.2	1154.14	1.48012	0.0679773	0.665949	17.7698	113.599	0.0570342	0.738599	8.89153	41.346	0.0035	0.005	0.0178327	10.3056	18.4579	0.024222	0.15	0.0438407	0.959734	0.01	0.0015	0.045	0.01	0.002	21.8397	0.0657614	0.101539	0.0104806
13756-0042	Ky_007_C03	KY_SL_007	35.3633	0.368833	2265.42	Seiyo, County	Uasin Gishu	Kenya	Maize	Maize	0.00822961	0.1	0.01	2	10.5	745.91	6.66654	17	1540.08	995.951	2500.34	50.3508	0.45	0.015	0.222272	4.83047	18.9917	0.004	0.541414	1.83123	19.5003	0.0035	0.005	0.0112665	3.04666	0.61301	0.0260693	0.15	0.00980696	0.146277	0.01	0.0015	0.045	0.01	0.002	1.45494	0.0326721	0.0232621	0.00536002
13756-0043	Ky_007_C04	KY_SL_007	35.3633	0.368833	2265.42	Seiyo, County	Uasin Gishu	Kenya	Green leafy vegetables	Nderema	0.306324	0.264502	0.0417096	27.9946	2231.11	12511.9	280.986	380.6	22718.6	6573.11	74209.4	22062.7	7.49623	0.243572	0.578556	1256.19	231.397	0.0814107	0.930342	186.334	197.702	0.0769382	0.0276168	0.0426996	77.8895	183.009	1.82428	0.498004	0.302275	1.33604	0.01	0.152821	1.26081	0.01	0.0166321	149.964	4.96752	2.12889	0.474768
13756-0044	Ky_007_C05	KY_SL_007	35.3633	0.368833	2265.42	Seiyo, County	Uasin Gishu	Kenya	Pulses	Cowpeas	0.165243	0.228067	0.130837	13.0842	109.524	3940.11	213.155	881.797	2843.6	2441.09	28636.7	10574.4	7.56069	0.145421	1.61678	354.646	178.671	0.0737624	2.43687	9.3805	58.6686	0.10386	0.0352283	0.0369761	53.4101	129.68	12.0403	1.28079	0.337255	0.0403084	0.01	0.015967	0.045	0.01	0.0178529	190.866	20.3988	6.46003	2.5401
13756-0045	Ky_007_C06	KY_SL_007	35.3633	0.368833	2265.42	Seiyo, County	Uasin Gishu	Kenya	Green leafy vegetables	Saga	0.28504	7.07167	0.324638	15.8834	207.715	3082.04	2418.66	957.899	3825.97	3385.09	41842.1	6687.75	50.0718	1.29682	2.44312	212.195	1111.77	0.187144	2.19858	17.1443	49.9009	0.651591	0.105095	0.0421181	23.3944	73.234	7.40897	1.16832	2.68843	0.205545	0.01	0.3676	0.045	0.01	0.0702673	180.133	8.46151	6.40442	1.49734
13756-0046	Ky_008_C01	KY_SL_008	35.3683	0.390583	2255.45	Chebarus,	Uasin Gishu	Kenya	Green leafy vegetables	Sukuma wiki	0.0611826	0.834993	0.139925	10.617	2261.16	5732.01	177.759	411.966	7277.71	4864.07	33037.3	23738.4	8.01648	0.161167	0.436452	377.303	200.523	0.0983468	1.54121	3.37661	95.1888	0.0537234	0.0213173	0.0177312	80.2833	251.203	1.17711	0.952734	0.302519	0.381069	0.01	0.169597	0.045	0.01	0.0456661	193.933	3.02544	2.3511	0.321354
13756-0047	Ky_008_C02	KY_SL_008	35.3683	0.390583	2255.45	Chebarus,	Uasin Gishu	Kenya	Green leafy vegetables	Chepkerta	0.136054	0.483711	0.512194	20.9577	191.929	9979.44	385.186	571.495	8088.4	4757.19	56295.4	23611.9	15.0001	0.252647	0.805915	448.673	313.081	0.25287	1.37497	7.20521	101.742	0.0888631	0.025813	0.0152116	62.2239	231.274	3.52794	2.09977	0.600481	0.195389	0.01	0.305122	0.045	0.01	0.0212197	201.679	8.02283	5.50282	0.783496
13756-0048	Ky_008_C03	KY_SL_008	35.3683	0.390583	2255.45	Chebarus,	Uasin Gishu	Kenya	Maize	Maize	0.004	0.1	0.01	2	10.5	1615.19	9.68498	37.5022	3345.44	1376.17	8437.04	276.711	0.45	0.015	0.04	16.0045	29.1295	0.0160784	0.182005	4.85559	18.8819	0.0035	0.005	0.005	15.1566	3.40988	0.00935692	0.15	0.0127187	0.254058	0.01	0.0015	0.045	0.01	0.002	2.21379	0.0216952	0.0330637	0.00371308
13756-0049	Ky_008_C04	KY_SL_008	35.3683	0.390583	2255.45	Chebarus,	Uasin Gishu	Kenya	Maize	Maize	0.004	0.1	0.01	2	10.5	713.5	6.17197	39.3708	1472.19	753.875	2435.18	35.1817	0.45	0.015	0.506809	3.7995	18.4981	0.004	0.36726	1.44522	13.4925	0.0035	0.005	0.010683	4.65337	0.322814	0.00769608	0.15	0.0106392	0.0964316	0.01	0.0015	0.045	0.01	0.002	0.5	0.0140961	0.0118038	0.00247374
13756-0050	Ky_008_C05	KY_SL_008	35.3683	0.390583	2255.45	Chebarus,	Uasin Gishu	Kenya	Pulses	Beans	0.004	0.1	0.01	12.9903	10.5	1990.11	12.2349	17	5227.3	1983.92	17142.3	1156.28	0.45	0.015	0.309509	14.035	70.746	0.315561	1.4353	8.8506	30.2745	0.0035	0.005	0.125922	18.9004	8.07758	0.00690039	0.15	0.0073297	2.97513	0.01	0.0015	0.045	0.01	0.002	8.31365	0.0155333	0.0184141	0.00256462
13756-0051	Ky_009_C01	KY_SL_009	35.3601	0.392139	2265.42	Chemenay,	Uasin Gishu	Kenya	Maize	Maize	0.004	0.1	0.01	2	10.5	1445.03	7.89316	17	3201.63	992.146	4124.9	50.861	0.45	0.015	0.0953326	5.31733	30.4978	0.004	0.313168	2.82401	24.8292	0.0035	0.005	0.0118554	5.36951	0.815175	0.00767976	0.15	0.00998078	0.0954838	0.01	0.0015	0.045	0.01	0.002	0.5	0.0174805	0.0290443	0.00345238
13756-0052	Ky_009_C02	KY_SL_009	35.3601	0.392139	2265.42	Chemenay,	Uasin Gishu	Kenya	Pulses	Beans	0.004	0.1	0.01	12.3265	10.5	1960.75	26.9164	52.3354	3389.81	1572.94	15444.5	1337.73	0.959866	0.015	0.09164	20.0266	77.3114	0.091958	0.545294	7.96933	32.249	0.0035	0.005	0.0461226	36.7223	13.4656	0.0496464	0.15	0.0643759	0.628075	0.01	0.00396796	0.045	0.01	0.00503086	17.6995	0.060773	0.0740645	0.0105466
13756-0053	Ky_0010_C02	KY_SL_010	35.3414	0.393694	2232.4	Chesegem, County	Uasin Gishu	Kenya	Fruit	Lime	0.004	0.1	0.01	15.1522	175.872	1138.44	3	17	1171.39	938.726	11886.1	4920.37	0.45	0.015	0.238297	10.3505	22.5214	0.00892308	0.19899	23.9631	6.75178	0.0035	0.005	0.005	12.0813	57.2443	0.232205	0.15	0.00311706	0.0451119	0.01	0.0015	0.567824	0.01	0.00440675	97.2051	1.52973	0.103658	0.133409
13756-0054	Ky_0010_C03	KY_SL_010	35.3414	0.393694	2232.4	Chesegem, County	Uasin Gishu	Kenya	Maize	Maize	0.004	0.1	0.01	2	10.5	941.06	11.1973	17	2142.9	846.83	2971.37	46.8042	0.45	0.015	0.04	4.00884	22.5002	0.004	0.229891	2.61226	16.9182	0.0035	0.005	0.005	2.61346	0.589828	0.0107235	0.15	0.0154695	0.128994	0.01	0.0015	0.045	0.01	0.002	0.5	0.0174292	0.0291148	0.00337737
13756-0055	Ky_0011_C01	KY_SL_011	35.3278	0.397333	2227.73	Ngeria,	Uasin Gishu	Kenya	Fruit	Pineapple	0.0200078	0.1	0.01	5.69771	10.5	2247.53	51.2257	146.837	860.747	522.211	19264.3	1965.72	2.08045	0.015	0.138221	408.913	44.2523	0.0327917	1.29151	13.102	6.49193	0.0230268	0.005	0.005	37.2585	4.42728	0.0559375	0.319319	0.0947542	0.0394647	0.01	0.0058316	0.567156	0.01	0.0112711	0.5	0.102393	0.107522	0.0206913
13756-0056	Ky_0011_C02	KY_SL_011	35.3278	0.397333	2227.73	Ngeria,	Uasin Gishu	Kenya	Fruit	Apple	0.0108708	0.1	0.01	20.8475	10.5	481.025	106.343	116.505	910.524	264.944	8815.45	545.076	3.63645	0.0488813	0.0810353	9.01999	74.1266	0.0138802	0.045	3.87018	3.01828	0.0226957	0.005	0.005	10.7259	4.18268	0.110476	0.15	0.12681	0.0420461	0.01	0.0015	0.125007	0.01	0.002	13.4774	0.284697	0.200971	0.0512523
13756-0057	Ky_0011_C03	KY_SL_011	35.3278	0.397333	2227.73	Ngeria,	Uasin Gishu	Kenya	Pulses	Beans	0.004	0.1	0.01	9.7259	10.5	2060.46	24.9956	48.6669	3924.35	2316.85	16163.5	1039.37	0.908312	0.015	0.04	22.5144	70.9088	0.0551759	2.47484	9.80792	29.6534	0.0035	0.005	0.005	17.8972	8.79128	0.0466787	0.15	0.048278	0.191992	0.01	0.00498756	0.045	0.01	0.002	13.2456	0.0473774	0.0537703	0.00860203
13756-0058	Ky_0012_C01	KY_SL_012	35.3053	0.425722	2216.2	County	Uasin Gishu	Kenya	Maize	Maize	0.004	0.1	0.01	2	10.5	864.192	3	17	1893.5	948.553	2698.38	50.6091	0.45	0.015	0.04	4.5339	17.2442	0.004	0.363256	1.98768	15.8107	0.0035	0.005	0.0118155	3.46145	0.392371	0.00972631	0.15	0.00834108	0.0707854	0.01	0.0015	0.045	0.01	0.002	0.5	0.0131052	0.0125481	0.00259183
13756-0059	Ky_0012_C02	KY_SL_012	35.3053	0.425722	2216.2	County	Uasin Gishu	Kenya	Pulses	Beans	0.004	0.1	0.01	11.9006	10.5	1726.78	3	17	4142.67	1877.39	16122.3	722.542	0.45	0.015	0.04	16.7541	74.734	0.017272	1.80551	10.3689	33.5897	0.0035	0.005	0.0197758	13.2099	7.66076	0.0477617	0.15	0.0071823	0.558648	0.01	0.00401127	0.045	0.01	0.002	15.9006	0.0212358	0.0172454	0.00414577
13756-0060	Ky_0012_C03	KY_SL_012	35.3053	0.425722	2216.2	County	Uasin Gishu	Kenya	Green leafy vegetables	Coriander	0.147466	0.1	0.01	33.8648	174.369	4382.3	294.585	234.867	4087.22	3730.95	54974.6	7636.21	12.506	0.321647	0.234065	86.5656	241.735	0.0508885	0.966205	14.3317	78.4383	0.0751358	0.0281259	0.0243466	53.6262	57.1775	1.15874	1.0807	0.438192	0.15472	0.01	0.0764396	0.045	0.01	0.0137671	47.1028	4.35796	3.42966	0.566341
13756-0061	Ky_0013_C01	KY_SL_013	35.3112	0.437139	2229.28	Kabongo,	Uasin Gishu	Kenya	Maize	Maize	0.004	0.1	0.01	2	10.5	816.518	6.67654	17	1836.59	1044.07	2544.16	42.0833	0.45	0.015	0.04	4.22692	17.5186	0.004	0.315568	1.25304	16.2165	0.0035	0.005	0.005	4.21378	0.290207	0.00820598	0.15	0.0118124	0.178822	0.01	0.0015	0.045	0.01	0.002	0.5	0.0186177	0.0148705	0.00376687
13756-0062	Ky_0013_C02	KY_SL_013	35.3112	0.437139	2229.28	Kabongo,	Uasin Gishu	Kenya	Pulses	Beans	0.0162086	0.1	0.0470168	13.63	10.5	2100.61	511.865	433.436	4346.52	2198.71	16319.8	1022.44	10.5916	0.194448	0.780984	32.0413	323.009	0.0632157	5.89301	11.074	37.3812	0.139838	0.005	0.0210046	35.0152	6.89621	0.514685	0.390142	0.580739	0.521426	0.01	0.00647436	0.045	0.01	0.0140787	17.2564	1.33824	0.610243	0.264926
13756-0063	Ky_0013_C03	KY_SL_013	35.3112	0.437139	2229.28	Kabongo,	Uasin Gishu	Kenya	Pulses	Sukuma Wiki	0.0413825	0.1	0.0285832	7.72576	2587.58	4121.12	87.0795	199.247	5749.99	7586.62	40890.8	12498.6	3.79356	0.0729849	0.04	155.517	136.577	0.0446743	0.717313	3.97748	79.241	0.0223868	0.0147341	0.0173547	37.491	89.4562	1.20925	0.424004	0.135369	0.421582	0.01	0.0206608	0.045	0.01	0.0113461	82.3847	0.81997	0.478278	0.161815
13756-0064	Ky_0014_C01	KY_SL_014	35.3931	0.421944	2297.2	Plateau location	Uasin Gishu	Kenya	Maize	Maize	0.004	0.1	0.01	2	10.5	1115.32	10.9324	17	2450.44	1431.23	3647.87	55.1559	0.45	0.015	0.0875824	5.39811	26.8619	0.004	0.579391	3.061	22.7425	0.0035	0.005	0.005	4.55076	0.452196	0.0145954	0.15	0.0158687	0.01	0.01	0.0015	0.045	0.01	0.002	0.5	0.0215648	0.0179734	0.00403184
13756-0065	Ky_0014_C02	KY_SL_014	35.3931	0.421944	2297.2	Plateau location	Uasin Gishu	Kenya	Pulses	Beans	0.004	0.1	0.01	13.514	10.5	1944.84	11.5412	35.6419	5531.22	2353.14	18746.9	1204.77	0.982238	0.015	0.117996	15.2487	101.403	0.027345	0.215294	5.05348	36.316	0.0111369	0.005	0.127681	18.1412	4.20624	0.021378	0.15	0.0410525	10.793	0.01	0.00677127	0.045	0.01	0.002	1.62434	0.0334015	0.0566265	0.00669894
13756-0066	Ky_0014_C03	KY_SL_014	35.3931	0.421944	2297.2	Plateau location	Uasin Gishu	Kenya	Green leafy vegetables	Sukuma Wiki	0.0641008	0.1	0.01	10.6661	604.367	8055.71	141.941	225.795	5465.86	11999	63416.7	23750.1	8.2976	0.142248	0.600171	79.435	175.737	0.0808856	0.599057	33.0013	63.7815	0.044701	0.0140547	0.0329715	50.2992	282.203	0.830547	0.72195	0.25802	0.885941	0.01	0.0560557	1.84934	0.01	0.0337383	108.426	1.7211	0.388308	0.169332
13756-0067	Ky_0015_C01	KY_SL_015	35.4318	0.35175	2350.47	Chepkogony village - plateau location	Uasin Gishu	Kenya	Green leafy vegetables	Pumpkin leaves	0.117436	0.1	0.059339	20.7357	81.1111	5275.35	550.32	1005.28	8353.8	4132.7	44539.4	6979.62	18.1245	0.359224	0.683424	55.6928	389.946	0.109927	1.83756	19.598	58.1819	0.155852	0.0247802	0.0396633	38.6625	48.9446	2.20729	0.15	0.764171	3.50327	0.01	0.0330446	0.045	0.01	0.0210423	39.7519	4.4392	2.14001	0.625453
13756-0068	Ky_0015_C02	KY_SL_015	35.4318	0.35175	2350.47	Chepkogony village - plateau location	Uasin Gishu	Kenya	Green leafy vegetables	Maize	0.004	0.1	0.01	2	10.5	1185.31	7.55587	17	2544.47	1232.28	3390.49	83.0906	0.45	0.015	0.134849	5.40624	22.4436	0.004	0.292532	3.88978	17.4174	0.0035	0.005	0.005	3.36193	0.416484	0.00964952	0.15	0.0110723	0.062326	0.01	0.0015	0.117632	0.01	0.002	0.5	0.0141105	0.0160832	0.00344386
13756-0069	Ky_0015_C03	KY_SL_015	35.4318	0.35175	2350.47	Chepkogony village - plateau location	Uasin Gishu	Kenya	Pulses	Beans	0.004	0.1	0.01	9.0916	10.5	2083.68	24.9123	44.2232	4172.07	2080.01	16440.4	1643.49	0.922798	0.015	0.0829971	31.5442	75.5115	0.0778278	3.28081	8.4818	33.8766	0.00892436	0.005	0.005	20.3796	14.9614	0.116195	0.15	0.0455098	0.233461	0.01	0.0107639	0.045	0.01	0.002	17.0524	0.357193	0.159716	0.0409358
13756-0070	Ky_0015_C04	KY_SL_015	35.4318	0.35175	2350.47	Chepkogony village - plateau location	Uasin Gishu	Kenya	Pulses	Peas	0.004	0.1	0.0316798	7.93005	33.1643	2219.75	18.4772	43.2596	4337.52	1906.14	15374.3	2401.82	0.45	0.015	0.04	44.3867	56.7548	0.0477382	2.12894	8.13412	51.0212	0.00890734	0.005	0.005	8.82928	25.0046	0.395659	0.15	0.0288222	0.309245	0.01	0.0191123	0.254059	0.01	0.002	33.7806	0.679289	0.226569	0.100027
13756-0071	Ky_0015_C05	KY_SL_015	35.4318	0.35175	2350.47	Chepkogony village - plateau location	Uasin Gishu	Kenya	Roots/Tubers	Potato	0.004	0.1	0.01	6.72269	10.5	1536.91	15.5254	17	1722.77	1128.03	22317.7	85.0592	0.45	0.015	0.04	7.44571	23.0917	0.017465	0.209048	5.40755	12.4775	0.0035	0.005	0.005	18.5442	1.12785	0.125599	0.15	0.0195282	0.0255737	0.01	0.0553324	0.045	0.01	0.00446025	2.56235	0.102313	0.0495182	0.0236664
13756-0072	Ky_0016_C01	KY_SL_016	35.4258	0.347278	2344.86	Plateau location - Chuiyat village	Uasin Gishu	Kenya	Pulses	Beans	0.004	0.1	0.01	15.0676	10.5	1891.67	17.2955	39.8248	4188.68	2149.13	16832	1661.11	0.45	0.015	0.04	26.0244	81.9841	0.12539	3.31182	8.70293	30.5555	0.0035	0.005	0.005	13.7646	11.6639	0.0453458	0.15	0.0259056	0.600239	0.01	0.0015	0.11489	0.01	0.002	23.3436	0.0447937	0.0437519	0.00759712
13756-0073	Ky_0016_C02	KY_SL_016	35.4258	0.347278	2344.86	Plateau location - Chuiyat village	Uasin Gishu	Kenya	Maize	Maize	0.004	0.1	0.01	2	10.5	1221.1	3	17	2743.46	1316.35	3878.07	71.0498	0.45	0.015	0.04	5.12296	20.1929	0.004	0.282991	3.18061	25.3131	0.0035	0.005	0.005	2.81724	0.528159	0.00760495	0.15	0.00782936	0.127098	0.01	0.0015	0.045	0.01	0.002	1.07353	0.0138159	0.00882231	0.00234417
13756-0074	Ky_0016_C03	KY_SL_016	35.4258	0.347278	2344.86	Plateau location - Chuiyat village	Uasin Gishu	Kenya	Roots/Tubers	Potato	0.004	0.1	0.01	4.82362	49.0489	1360.33	3	17	1875.71	1184.22	23285.2	237.332	0.45	0.015	0.04	9.43221	18.6182	0.00954377	0.191299	6.14486	11.9351	0.0035	0.005	0.0187801	23.2065	2.46188	0.0562881	0.15	0.00784903	0.10353	0.01	0.0182717	0.045	0.01	0.002	8.06008	0.0590071	0.0338547	0.00779916
13756-0075	Ky_0017_C01	KY_SL_017	35.4519	0.333667	2446.42	Plateau location - Katuiyo Village	Uasin Gishu	Kenya	Green leafy vegetables	African nightshade	0.357456	1.7533	0.0466225	23.3947	43.7534	5197.86	761.924	362.021	3310.37	3592.29	50045.6	9781.66	21.8253	0.415614	1.02078	61.1406	412.04	0.137078	1.20671	16.5389	52.4362	0.204213	0.0333071	0.0378164	27.601	91.0557	3.95006	0.448616	0.815017	0.481377	0.0559932	0.335934	0.045	0.01	0.0172352	135.513	5.39297	1.33833	1.00238
13756-0076	Ky_0017_C02	KY_SL_017	35.4519	0.333667	2446.42	Plateau location - Katuiyo Village	Uasin Gishu	Kenya	Roots/Tubers	Potato	0.004	0.1	0.01	5.6186	10.5	1457.87	15.7089	17	1815.87	1127.14	25546.7	145.209	0.45	0.015	0.04	7.49963	26.4612	0.0086873	0.129684	6.66471	11.4918	0.0035	0.005	0.005	11.1953	1.84747	0.0687402	0.15	0.019439	0.0759724	0.01	0.0127069	0.103859	0.01	0.002	4.49313	0.0883555	0.0343793	0.0181314
13756-0077	Ky_0017_C03	KY_SL_017	35.4519	0.333667	2446.42	Plateau location - Katuiyo Village	Uasin Gishu	Kenya	Pulses	Peas	0.004	0.1	0.01	6.94971	10.5	1502.17	13.0798	17	2802.6	1748.91	10364	909.148	0.45	0.015	0.385694	16.1219	59.2596	0.026335	1.03171	5.32533	43.8945	0.0035	0.005	0.005	6.45959	10.2109	0.0258455	0.15	0.0171874	0.433054	0.01	0.00409777	0.045	0.01	0.002	20.9143	0.0379294	0.0233337	0.00715199
13756-0078	Ky_0018_C01	KY_SL_018	35.4706	0.319	2500.62	Kipkabus location, Wounifar Village	Uasin Gishu	Kenya	Pulses	Beans	0.004	0.1	0.01	10.7842	10.5	2225.79	8.19487	17	5374.08	2525.91	17736.8	901.045	0.45	0.015	0.214815	14.1007	92.7455	0.0570014	0.70605	11.8476	41.6105	0.0035	0.005	0.021837	12.4611	8.25593	0.0234274	0.15	0.0090553	2.87107	0.01	0.0015	0.045	0.01	0.002	11.2074	0.0167241	0.0185663	0.00258591
13756-0079	Ky_0018_C02	KY_SL_018	35.4706	0.319	2500.62	Kipkabus location, Wounifar Village	Uasin Gishu	Kenya	Maize	Maize	0.004	0.1	0.01	2	10.5	1063.4	3	17	2157.31	1252.16	3194.93	35.5534	0.45	0.015	0.04	3.89488	20.0832	0.004	0.199199	1.64097	20.0963	0.0035	0.005	0.0186703	2.78577	0.390387	0.00707046	0.15	0.00677252	0.361359	0.01	0.0015	0.045	0.01	0.002	0.5	0.00970734	0.0122868	0.001
13756-0080	Ky_0018_C03	KY_SL_018	35.4706	0.319	2500.62	Kipkabus location, Wounifar Village	Uasin Gishu	Kenya	Fruit	Tomato	0.004	0.1	0.01	7.37826	24.2008	1564.34	6.72208	36.0748	1841.25	1355.77	31451.3	486.309	0.45	0.015	0.04	13.5462	32.4678	0.0152543	0.227267	9.29404	10.8134	0.0035	0.005	0.005	18.9851	3.1305	0.0672137	0.15	0.00792916	0.202913	0.01	0.00403158	0.045	0.01	0.002	3.67769	0.0385759	0.0258862	0.00854843
13756-0081	Ky_0019_C01	KY_SL_019	35.4816	0.267444	2498.75	Chepngoror location, Karungu Village	Uasin Gishu	Kenya	Maize	Maize	0.004	0.1	0.01	2	10.5	1166.26	6.72249	17	2363.88	1336.37	3303.59	62.4156	0.45	0.015	0.098732	4.54455	24.8743	0.004	0.562073	3.6055	20.4918	0.0035	0.005	0.01151	3.20346	0.995392	0.00685655	0.15	0.00868914	0.0675465	0.01	0.0015	0.101406	0.01	0.002	1.42244	0.0132131	0.019992	0.00260608
13756-0082	Ky_0019_C02	KY_SL_019	35.4816	0.267444	2498.75	Chepngoror location, Karungu Village	Uasin Gishu	Kenya	Pulses	Beans	0.004	0.1	0.01	8.26209	10.5	1754.07	16.0376	37.7856	4982.33	2234.11	15837.1	1187.89	0.45	0.0331197	0.133726	15.582	97.2566	0.0840572	1.00771	8.6015	37.0003	0.0035	0.005	0.033364	12.9906	19.2632	0.0243817	0.15	0.0208783	0.695538	0.01	0.0015	0.045	0.01	0.002	20.4752	0.0387032	0.0525879	0.00645814
13756-0083	Ky_0019_C03	KY_SL_019	35.4816	0.267444	2498.75	Chepngoror location, Karungu Village	Uasin Gishu	Kenya	Roots/Tubers	Potato	0.004	0.1	0.01	2	10.5	1324.87	3	17	2452.78	1670.85	19255.5	231.786	0.45	0.015	0.04	7.08916	18.678	0.00952904	0.209397	6.322	12.3632	0.0035	0.005	0.005	10.811	3.80507	0.0117716	0.15	0.00479754	0.115907	0.01	0.0031434	0.045	0.01	0.002	4.56537	0.0200782	0.0275896	0.00337156
13756-0084	Ky_0019_C04	KY_SL_019	35.4816	0.267444	2498.75	Chepngoror location, Karungu Village	Uasin Gishu	Kenya	Pulses	Peas	0.004	0.1	0.01	7.43784	10.5	1558.63	17.9697	17	3626.87	1639.69	10560.7	999.079	0.942763	0.0344068	0.0872981	14.2773	72.7653	0.0245527	0.471297	6.38315	36.2389	0.0035	0.005	0.026853	5.02002	17.1138	0.0152791	0.15	0.0218519	0.71782	0.01	0.0015	0.045	0.01	0.002	22.8199	0.0357145	0.0523062	0.00536679
13756-0085	Ky_0019_C05	KY_SL_019	35.4816	0.267444	2498.75	Chepngoror location, Karungu Village	Uasin Gishu	Kenya	Pulses	Peas	0.004	0.1	0.01	10.6166	10.5	2022.24	20.6884	37.9604	3007.82	1929.71	11870.6	3834.83	1.369	0.0336206	0.342554	16.4078	73.3533	0.0152395	2.18221	8.91388	62.0433	0.00745876	0.005	0.005	8.29101	60.7191	0.0862398	0.15	0.0333157	0.351559	0.01	0.00609252	0.105958	0.01	0.002	57.0852	0.150193	0.110588	0.0237301
13756-0086	Ky_0020_C01	KY_SL_020	35.4782	0.381722	2463.86	Chepkeru location, Kapsuidei Village (Flax)	Uasin Gishu	Kenya	Maize	Maize	0.00861068	0.1	0.01	2	10.5	1024.8	3	17	2007.16	957.496	2953.39	45.6693	0.45	0.015	0.04	4.76401	20.7411	0.022666	0.536856	1.37521	17.8194	0.0035	0.0111671	0.0147493	4.46699	0.390919	0.00592404	0.15	0.00599769	0.100151	0.01	0.0015	0.045	0.01	0.002	0.5	0.00832299	0.0113486	0.00208918
13756-0087	Ky_0020_C02	KY_SL_020	35.4782	0.381722	2463.86	Chepkeru location, Kapsuidei Village (Flax)	Uasin Gishu	Kenya	Pulses	Beans	0.004	0.1	0.01	10.1255	10.5	1867.01	3	17	3852.28	1904.4	15326.4	966.414	0.45	0.015	0.04	19.6475	79.7622	0.0614363	0.824128	8.97094	33.3033	0.0035	0.005	0.0150955	14.8451	7.77518	0.0773121	0.15	0.00315133	0.97811	0.01	0.0015	0.227686	0.01	0.002	21.5388	0.0276966	0.00801716	0.00370832
13756-0088	Ky_0020_C03	KY_SL_020	35.4782	0.381722	2463.86	Chepkeru location, Kapsuidei Village (Flax)	Uasin Gishu	Kenya	Roots/Tubers	Potato	0.0122878	0.1	0.01	8.04443	10.5	1154.17	17.6415	17	2030.62	981.896	22539.7	237.491	0.45	0.015	0.142109	5.96237	29.4743	0.0185831	0.218768	21.1219	11.5935	0.0035	0.005	0.005	19.5823	2.16343	0.0736848	0.15	0.0187905	0.110274	0.01	0.012472	0.257305	0.01	0.002	5.89672	0.0729984	0.0581716	0.0170609
13756-0089	Ky_0020_C04	KY_SL_020	35.4782	0.381722	2463.86	Chepkeru location, Kapsuidei Village (Flax)	Uasin Gishu	Kenya	Green leafy vegetables	Cabbage leaves	0.0463148	0.1	0.01	21.2641	394.204	4409.09	68.7197	217.176	2993.46	1913.83	35123.5	16876.8	3.83761	0.0594191	0.261464	61.5942	88.2695	0.0227961	0.402913	1.9063	27.5939	0.0250004	0.0132466	0.0197718	23.0074	170.441	1.53539	0.402591	0.113316	1.35776	0.01	0.0626174	0.045	0.01	0.00535855	246.405	4.37538	0.922495	0.459254
13756-0090	Ky_0020_C05	KY_SL_020	35.4782	0.381722	2463.86	Chepkeru location, Kapsuidei Village (Flax)	Uasin Gishu	Kenya	Pulses	Cowpeas	0.277719	0.224554	0.0503565	30.6707	84.9894	4730.52	263.683	1063.13	3439.82	2422.29	27495.3	13845.7	11.6467	0.164287	0.432014	296.939	224.948	0.0822236	1.04349	12.386	40.0445	0.106173	0.0420608	0.0413558	48.2539	144.488	11.4381	0.879834	0.401651	0.139128	0.01	0.0119526	0.045	0.01	0.0194585	267.316	22.2558	2.91288	2.46755
13756-0091	Ky_0020_C06	KY_SL_020	35.4782	0.381722	2463.86	Chepkeru location, Kapsuidei Village (Flax)	Uasin Gishu	Kenya	Green leafy vegetables	African nightshade	0.32691	5.7585	0.0850198	21.974	206.956	4289.96	564.181	581.831	5540.49	3379.53	46530.2	8817.75	24.5395	0.403349	0.836702	95.9888	429.682	0.128518	1.01519	26.5243	55.7744	0.177229	0.0401577	0.037364	22.0535	74.479	2.51733	0.15	0.837701	0.732047	0.01	0.424674	0.045	0.01	0.016107	163.377	5.01248	1.98106	0.682743
13756-0092	Ky_0020_C07	KY_SL_020	35.4782	0.381722	2463.86	Chepkeru location, Kapsuidei Village (Flax)	Uasin Gishu	Kenya	Green leafy vegetables	Sukuma Wiki	0.0378651	0.1	0.0366343	18.4635	773.156	3539.41	64.0141	233.527	4359.29	3338.46	34397.9	12153.2	3.20362	0.0483184	0.202509	93.2336	107.298	0.0852814	0.635083	3.67753	47.5963	0.0261361	0.005	0.0215568	37.5714	114.633	1.37981	0.376004	0.107335	1.19807	0.01	0.0674496	0.045	0.01	0.0135765	247.219	3.08426	0.544153	0.342922
13756-0093	Ky_0021_C01	KY_SL_021	35.4863	0.372306	2493.15	Chepkero location, Kapletingi Village	Uasin Gishu	Kenya	Maize	Maize	0.004	0.1	0.01	2	10.5	1169.38	3	17	2435.04	912.321	3225.36	51.6993	0.45	0.015	0.04	4.75936	19.9094	0.004	0.252514	1.40487	20.4414	0.0035	0.005	0.0764164	3.82531	0.429241	0.00619299	0.15	0.00656581	0.299086	0.01	0.0015	0.045	0.01	0.002	1.13644	0.00786232	0.00949961	0.00265885
13756-0094	Ky_0021_C02	KY_SL_021	35.4863	0.372306	2493.15	Chepkero location, Kapletingi Village	Uasin Gishu	Kenya	Fruit	Passion fruit	0.004	0.1	0.01	9.07832	10.5	1481.08	3	17	2142.33	1219.15	14399.8	236.819	0.45	0.015	0.179681	9.57733	31.0849	0.0520023	1.4768	7.34254	28.5666	0.0035	0.005	0.005	17.7175	2.51865	0.0209191	0.15	0.0015	0.193956	0.01	0.0276828	0.0901325	0.01	0.002	1.30139	0.0342892	0.00521789	0.003776
13756-0095	Ky_0021_C03	KY_SL_021	35.4863	0.372306	2493.15	Chepkero location, Kapletingi Village	Uasin Gishu	Kenya	Green leafy vegetables	Sukuma Wiki	0.0924864	0.1	0.01	16.7834	159.353	6383.66	90.1645	407.991	3782.81	3790.28	32330.1	42206.2	4.42784	0.0835777	0.140726	61.8828	144.105	0.0401986	0.200191	3.25645	22.8938	0.0281238	0.005	0.0210166	21.396	466.903	0.589864	0.53359	0.140874	0.881984	0.01	0.0755092	0.045	0.01	0.0102385	352.343	1.95057	0.500049	0.195236
13756-0096	Ky_0021_C04	KY_SL_021	35.4863	0.372306	2493.15	Chepkero location, Kapletingi Village	Uasin Gishu	Kenya	Roots/Tubers	Potato	0.0238798	0.1	0.01	5.26082	10.5	1517.99	6.44137	17	1927.04	1206.99	25803.4	123.732	0.45	0.015	0.04	7.09087	20.3041	0.00966056	0.045	7.87774	11.3176	0.0035	0.005	0.005	15.5768	1.31153	0.0442749	0.15	0.00877228	0.135323	0.01	0.00917637	0.0990455	0.01	0.002	4.41039	0.0416388	0.0221601	0.00937771
13756-0097	Ky_0022_C01	KY_SL_022	35.43	0.436361	2367.29	Kipsinende location, Strabag Village	Uasin Gishu	Kenya	Maize	Maize	0.004	0.1	0.01	2	10.5	926.244	3	17	1615.64	808.691	2905.98	38.5097	0.45	0.015	0.443171	4.17467	20.1277	0.004	0.527102	1.88783	22.3296	0.0035	0.005	0.005	4.24766	0.352999	0.00777488	0.15	0.00503188	0.0273655	0.01	0.0015	0.045	0.01	0.002	0.5	0.0136473	0.00865722	0.00243594
13756-0098	Ky_0022_C02	KY_SL_022	35.43	0.436361	2367.29	Kipsinende location, Strabag Village	Uasin Gishu	Kenya	Green leafy vegetables	Sukuma Wiki	0.142099	0.392243	0.0306158	17.5039	159.774	7462.11	323.7	407.464	3901.63	7340.97	60596.1	17029.3	18.1185	0.380227	0.814672	50.9484	308.551	0.106234	0.948768	3.32911	48.2306	0.106905	0.0187916	0.0344203	44.1659	156.381	0.717136	1.20366	0.485307	0.998662	0.01	0.0746378	0.045	0.01	0.0201725	135.352	1.47305	0.877531	0.20555
13756-0099	Ky_0023_C01	KY_SL_023	35.4172	0.444083	2349.22	Kipsinende Loaction, Kongasis Village	Uasin Gishu	Kenya	Maize	Maize	0.004	0.1	0.01	2	10.5	1180.34	3	17	2706.32	1055.19	3553.52	68.088	0.45	0.015	0.04	5.71997	15.1163	0.004	0.265784	1.7872	20.0885	0.0035	0.005	0.005	2.78878	0.712012	0.00893672	0.15	0.00810092	0.131398	0.01	0.0015	0.045	0.01	0.002	1.45176	0.0134508	0.00874932	0.00301405
13756-0100	Ky_0023_C02	KY_SL_023	35.4172	0.444083	2349.22	Kipsinende Loaction, Kongasis Village	Uasin Gishu	Kenya	Pulses	Beans	0.0253578	0.1	0.01	9.36127	10.5	2126.98	357.743	274.828	4279.03	2413.97	17286.8	1657.8	9.59073	0.12452	0.380122	27.4218	288.964	0.0863898	1.53603	10.8941	38.5969	0.0894695	0.0163571	0.01474	15.7286	15.3926	0.259321	0.15	0.581881	0.230797	0.01	0.0015	0.045	0.01	0.0083475	31.3638	0.474905	0.809592	0.0983664
13756-0101	Ky_0023_C03	KY_SL_023	35.4172	0.444083	2349.22	Kipsinende Loaction, Kongasis Village	Uasin Gishu	Kenya	Green leafy vegetables	Sukuma Wiki	0.0321398	0.1	0.01	13.9051	652.158	4291.37	78.6464	214.607	5853.29	11135.5	60322.9	10039.9	3.99763	0.0741532	0.502552	30.9901	116.624	0.0561489	0.4728	4.22491	44.8159	0.0215399	0.012201	0.072615	41.4692	86.143	0.519204	0.445254	0.144845	2.40383	0.01	0.0244373	0.045	0.01	0.039558	55.4109	0.958516	0.261228	0.10185
13756-0102	Ky_0024_C01	KY_SL_024	35.405	0.459	2302.49	Kaptagat Location, Tendwo Village	Uasin Gishu	Kenya	Maize	Maize	0.004	0.1	0.01	2	10.5	799.037	16.8892	17	1427.91	924.983	2831.63	56.7769	0.45	0.015	0.04	4.36172	25.5897	0.004	0.36159	1.68085	18.0411	0.0119177	0.005	0.005	3.65954	0.479769	0.0252935	0.15	0.0259257	0.0208362	0.01	0.0015	0.045	0.01	0.002	0.5	0.0377852	0.0370353	0.00684193
13756-0103	Ky_0024_C02	KY_SL_024	35.405	0.459	2302.49	Kaptagat Location, Tendwo Village	Uasin Gishu	Kenya	Pulses	Beans	0.0880679	0.574982	0.133962	8.37328	10.5	1992.75	1853.81	854.256	3881.09	2154.87	16563.7	997.792	15.3175	1.07565	3.54709	43.0508	927.98	0.239712	3.69954	10.0682	37.7572	0.552887	0.0827447	0.0179169	13.4356	7.69329	1.5548	0.15	0.305471	0.343917	0.01	0.00390215	0.045	0.01	0.0489382	17.3905	3.11181	5.43945	0.612753
13756-0104	Ky_0025_C01	KY_SL_025	35.4053	0.455611	2326.79	Kaptagat Location, Naiberi Village	Uasin Gishu	Kenya	Maize	Maize	0.004	0.1	0.01	2	10.5	810.904	7.95113	17	1620.83	908.365	2760.05	47.7121	0.45	0.015	0.04	4.08844	19.3258	0.004	0.273258	1.75845	16.7879	0.0035	0.005	0.005	3.19667	0.432063	0.0091657	0.15	0.0116747	0.0651798	0.01	0.0015	0.045	0.01	0.002	0.5	0.0162824	0.0148881	0.00324809
13756-0105	Ky_0025_C02	KY_SL_025	35.4053	0.455611	2326.79	Kaptagat Location, Naiberi Village	Uasin Gishu	Kenya	Fruit	Banana	0.004	0.1	0.01	2	31.309	1081.37	17.5114	586.435	584.536	283.157	10839.1	205.45	1.58951	0.015	0.172038	34.2348	33.3675	0.004	0.14567	123.706	7.59421	0.0035	0.005	0.005	5.14779	3.13155	0.0115557	0.398336	0.0015	0.01	0.01	0.0015	7.70054	0.01	0.002	10.5291	0.0334866	0.0025	0.00406091
13756-0106	Ky_0025_C03	KY_SL_025	35.4053	0.455611	2326.79	Kaptagat Location, Naiberi Village	Uasin Gishu	Kenya	Green leafy vegetables	Cabbage	0.017274	0.1	0.01	29.5555	275.627	1996.68	22.4321	44.7447	5693.36	10882	37909	2857.17	0.45	0.015	0.172841	19.9256	57.3199	0.0319113	0.253311	49.3213	26.1442	0.00856377	0.005	0.107261	35.2371	25.8014	0.0284263	0.15	0.0211902	1.07389	0.01	0.00577235	0.409869	0.01	0.0141768	9.80864	0.074749	0.070656	0.0119395
13756-0107	Ky_0025_C04	KY_SL_025	35.4053	0.455611	2326.79	Kaptagat Location, Naiberi Village	Uasin Gishu	Kenya	Pulses	Cowpeas	0.340335	0.1	0.0217119	37.8705	43.9471	2984.19	138.998	1121.01	2229.39	2452	44141.2	9498.81	6.12989	0.135258	1.63343	93.8334	171.283	0.0704202	1.15194	584.336	20.4952	0.0387066	0.0172208	0.0644467	20.2648	95.1044	0.418724	0.501878	0.153611	0.282526	0.01	0.00361464	5.58327	0.01	0.0196199	108.888	1.39306	0.438269	0.157577
13756-0108	Ky_0025_C05	KY_SL_025	35.4053	0.455611	2326.79	Kaptagat Location, Naiberi Village	Uasin Gishu	Kenya	Grain	Millet	0.004	0.1	0.01	2	10.5	1899.59	45.2444	57.5989	2215.22	1226.84	6776.73	2924.74	1.44597	0.015	0.0807657	311.257	59.349	0.0181532	0.247184	6.73739	27.7874	0.0197774	0.005	0.0107938	11.46	14.6455	0.0462478	0.15	0.072069	0.137878	0.01	0.0320208	0.045	0.01	0.002	34.2288	0.156159	0.103532	0.0196031
13756-0109	Ky_0025_C06	KY_SL_025	35.4053	0.455611	2326.79	Kaptagat Location, Naiberi Village	Uasin Gishu	Kenya	Green leafy vegetables	Saga	0.312319	0.221578	0.0407602	30.0007	206.367	6162.87	640.412	524.131	5445.41	6962	44301.9	13956.5	20.0809	0.4495	1.07979	46.1038	499.116	0.116805	0.758159	6.79093	50.955	0.199683	0.0348929	0.0820356	21.9184	115.931	0.779649	0.15	0.89359	2.12549	0.0263081	0.0774339	0.045	0.01	0.0469033	91.3193	1.88119	1.37667	0.261438
13756-0110	Ky_0025_C07	KY_SL_025	35.4053	0.455611	2326.79	Kaptagat Location, Naiberi Village	Uasin Gishu	Kenya	Green leafy vegetables	Pumpkin leaves	0.114084	0.1	0.0215054	39.3148	59.3771	4270.47	254.014	1262.5	6092.22	3262.36	45251.4	13007.3	10.3492	0.203661	0.72504	37.3865	250.028	0.0530272	0.733446	38.2202	77.7826	0.0637938	0.0170283	0.0119318	24.237	106.828	0.698432	0.476515	0.40774	1.244	0.01	0.0540911	0.212122	0.01	0.0116262	127.028	3.15591	0.771648	0.340787
13756-0111	Ky_0025_C08	KY_SL_025	35.4053	0.455611	2326.79	Kaptagat Location, Naiberi Village	Uasin Gishu	Kenya	Green leafy vegetables	Tobacco leaves	0.273588	1.31085	0.0295469	29.9079	61.0045	6450.41	391.943	458.207	1928.96	6067.96	54324.9	20025.1	20.0159	0.40531	0.605415	71.0854	353.639	0.133101	0.657742	2.59859	21.7741	0.106741	0.0323015	0.0231055	24.3551	151.533	0.700133	2.15577	0.585533	0.409497	0.01	0.279484	0.045	0.01	0.039245	94.6776	2.89962	1.0451	0.30204
13756-0113	Ky_0026_C02	KY_SL_026	35.3093	0.678111	2140.5	Kaproby Village	Uasin Gishu	Kenya	Maize	Maize	0.004	0.1	0.01	2	10.5	927.463	24.8874	35.9978	2025.91	1012.17	2955.52	43.8084	1.19923	0.015	0.148058	4.9211	38.6827	0.004	0.413272	1.54689	15.0022	0.0104677	0.005	0.0100342	3.53234	0.325443	0.0111468	0.15	0.0351895	0.160015	0.01	0.0015	0.045	0.01	0.002	0.5	0.0326394	0.0705458	0.00713495
13756-0114	Ky_0026_C03	KY_SL_026	35.3093	0.678111	2140.5	Kaproby Village	Uasin Gishu	Kenya	Green leafy vegetables	African nightshade	0.308415	0.741797	0.0358154	23.6873	122.246	4688.55	203.404	272.506	3045.83	3453.81	52160.4	6720.82	8.56392	0.251371	0.310079	59.7876	227.844	0.0899778	0.564897	47.0463	29.501	0.0672491	0.0223543	0.0201993	24.5278	65.4191	0.859588	0.620223	0.213973	0.119674	0.01	0.115802	0.216194	0.01	0.0184128	101.858	1.31818	0.606361	0.212339
13756-0115	Ky_0027_C01	KY_SL_027	35.2486	0.856972	2061.68	Ziwa Sivikwa, Kerset	Uasin Gishu	Kenya	Maize	Maize	0.004	0.1	0.01	2	10.5	1017.99	3	17	2061.41	1055.45	3093.06	125.267	0.45	0.015	0.397285	4.10069	20.5312	0.004	0.359373	57.1724	17.4621	0.0035	0.005	0.0110018	3.46834	0.433955	0.00441938	0.15	0.0051027	0.228706	0.01	0.0015	0.479871	0.01	0.002	0.5	0.00905865	0.0144819	0.001
13756-0116	Ky_0027_C02	KY_SL_027	35.2486	0.856972	2061.68	Ziwa Sivikwa, Kerset	Uasin Gishu	Kenya	Pulses	Beans	0.004	0.1	0.01	8.04537	10.5	1918.69	3	17	4761.45	2499.07	14840.8	776.877	0.45	0.015	0.110731	15.5109	87.4133	0.0434992	2.33442	10.5305	44.3217	0.0035	0.005	0.005	11.8331	3.91758	0.0489204	0.15	0.0015	0.563346	0.01	0.0015	0.045	0.01	0.002	13.4206	0.0164736	0.00794759	0.00221226
13756-0117	Ky_0027_C03	KY_SL_027	35.2486	0.856972	2061.68	Ziwa Sivikwa, Kerset	Uasin Gishu	Kenya	Grain	Sorghum	0.0130096	0.1	0.01	2	10.5	1133.08	42.2202	509.174	1827.92	657.474	4640.04	371.823	1.71892	0.0349772	1.08596	25.2368	59.6876	0.0285844	0.88987	3.67679	16.4475	0.0140422	0.005	0.005	7.74112	2.77157	0.0742906	0.15	0.0565377	0.0866307	0.01	0.00438621	0.045	0.01	0.002	5.17247	0.196424	0.143168	0.0292696
13756-0118	Ky_0028_C01	KY_SL_028	35.1144	0.883583			Uasin Gishu	Kenya	Green leafy vegetables	Sukuma Wiki	0.0552674	0.788428	0.01	12.5568	3984.29	8470.85	83.703	403.564	4304.03	7457.76	33377	29918.6	3.68103	0.10206	0.350806	73.485	115.505	0.085109	3.00358	8.23517	45.41	0.0189319	0.0123821	0.0169732	22.3054	299.765	0.299831	0.360344	0.0824646	0.285753	0.01	0.0986263	0.357462	0.01	0.00531164	297.458	0.820958	0.761707	0.091836
13756-0119	Ky_0028_C02	KY_SL_028	35.1144	0.883583			Uasin Gishu	Kenya	Green leafy vegetables	Pumpkin leaves	0.217741	0.1	0.030965	33.4369	99.9073	4790.28	467.869	1527.92	7436.1	4272.31	40100.9	9635.97	17.0371	0.600006	1.68406	121.348	449.07	0.768881	2.81043	164.227	56.2932	0.159127	0.0338815	0.0335415	51.8819	82.2859	1.72692	0.89299	0.384759	1.24101	0.01	0.00588287	5.28221	0.01	0.0298449	47.0525	3.07834	1.98144	0.47588
13756-0120	Ky_0028_C03	KY_SL_028	35.1144	0.883583			Uasin Gishu	Kenya	Green leafy vegetables	Saga	0.086163	0.552085	0.01	40.3733	818.571	8842.18	230.219	396.661	6339.53	5793	31379.2	31432.7	8.9681	0.300009	0.418647	55.352	277.047	0.100368	1.26366	8.18458	37.3624	0.0833071	0.0217885	0.005	19.7142	241.474	0.644041	0.712799	0.179659	0.493138	0.01	0.163711	0.045	0.01	0.0105219	149.83	1.40394	1.49195	0.184924
13756-0121	Ky_0028_C04	KY_SL_028	35.1144	0.883583			Uasin Gishu	Kenya	Green leafy vegetables	African nightshade	0.122691	0.942127	0.01	23.5051	258.714	6363.51	212.254	320.432	4548.18	4733.92	58733.5	13033.3	8.83742	0.282341	1.30445	57.1907	227.052	0.166146	1.73984	9.0137	41.1672	0.053732	0.0205379	0.005	40.5105	85.4603	0.234902	0.80708	0.170106	0.252189	0.01	0.218102	0.045	0.01	0.0100725	28.0862	0.586805	0.747657	0.0902372
13756-0122	Ky_0028_C05	KY_SL_028	35.1144	0.883583			Uasin Gishu	Kenya	Maize	Maize	0.004	0.1	0.01	2	10.5	1088.37	20.6713	36.9639	2400.75	1160.91	3633.5	74.0501	0.45	0.015	0.148968	4.86501	31.9101	0.0151394	0.660983	1.84989	21.3532	0.0035	0.005	0.0273471	9.66302	0.480758	0.0145708	0.15	0.0159287	0.192046	0.01	0.0015	0.045	0.01	0.002	0.5	0.0197336	0.0333429	0.0038616
13756-0123	Ky_0028_C06	KY_SL_028	35.1144	0.883583			Uasin Gishu	Kenya	Pulses	Beans	0.004	0.1	0.01	12.8803	10.5	2403.38	3	17	4730.64	2397.57	15830.9	1604.91	0.45	0.015	0.302432	24.3018	70.4929	0.0912962	7.48661	41.4146	29.3235	0.0035	0.005	0.170414	72.5045	10.4198	0.0116817	0.15	0.00312305	0.38006	0.01	0.0117856	0.484798	0.01	0.0351325	11.1805	0.0129113	0.0168952	0.001
13756-0124	Ky_0029_C01	KY_SL_029	35.1256	0.813278	1874.14	Matunga Village - All family in same compounds	Elgeyo Marakwet	Kenya	Green leafy vegetables	Nyaii	0.004	0.1	0.01	11.5329	10.5	2419.06	3	17	4810.67	1982.06	16155.4	931.646	0.45	0.015	0.187091	27.9334	62.1863	0.121266	3.10553	11.7658	31.1352	0.0035	0.005	0.0235088	34.8445	8.11665	0.0579093	0.15	0.00415985	0.610955	0.01	0.00727236	0.113184	0.01	0.00871951	7.70722	0.0415294	0.0105662	0.00747368
13756-0125	Ky_0029_C02	KY_SL_029	35.1256	0.813278	1874.14	Matunga Village - All family in same compounds	Elgeyo Marakwet	Kenya	Pulses	Beans	0.004	0.1	0.01	10.4238	10.5	2347.99	18.7845	40.3987	5464.82	2716.98	17884.5	1270.27	0.45	0.015	0.129271	23.7733	96.6053	0.48537	5.29512	23.2282	41.1217	0.00793014	0.005	0.0341498	17.0076	8.81659	0.0217866	0.15	0.0107276	1.09671	0.01	0.0015	0.453303	0.01	0.002	7.5851	0.0265429	0.0333677	0.00494741
13756-0126	Ky_0029_C03	KY_SL_029	35.1256	0.813278	1874.14	Matunga Village - All family in same compounds	Elgeyo Marakwet	Kenya	Maize	Maize	0.004	0.1	0.01	2	10.5	1107.74	3	17	2436.61	1022.29	3766.92	121.699	0.45	0.015	0.04	4.15009	18.2054	0.004	0.137029	1.99146	12.9099	0.0035	0.005	0.0104639	3.79335	0.463502	0.00304407	0.15	0.0015	0.219618	0.01	0.0015	0.045	0.01	0.002	0.5	0.00525526	0.00677868	0.001
13756-0127	Ky_0030_C01	KY_SL_030	35.1624	0.670917	1972.9	Soy Location, Murgoin Village	Elgeyo Marakwet	Kenya	Maize	Maize	0.004	0.1	0.01	2	10.5	924.098	11.8332	17	2175.35	1022.48	3266.6	30.9256	0.45	0.015	0.107344	3.66727	23.3753	0.004	0.045	8.73606	17.1023	0.0035	0.005	0.005	2.96686	0.259161	0.00639516	0.15	0.0180944	0.13935	0.01	0.0015	0.330239	0.01	0.002	0.5	0.0158752	0.0315676	0.00279038
13756-0128	Ky_0030_C02	KY_SL_030	35.1624	0.670917	1972.9	Soy Location, Murgoin Village	Elgeyo Marakwet	Kenya	Pulses	Beans	0.004	0.1	0.01	12.1353	10.5	2257.83	15.5089	17	4343.08	2442.46	18439.7	1691.67	0.45	0.015	0.0815673	18.7061	85.844	0.0744437	1.62846	10.3173	40.5594	0.0035	0.005	0.0371956	19.8998	14.4913	0.0361297	0.15	0.0214379	0.751848	0.01	0.0015	0.045	0.01	0.002	23.236	0.0339888	0.0386318	0.00576989
13756-0129	Ky_0031_C01	KY_SL_031	35.4906	0.613	2405.3	Kaptilit	Elgeyo Marakwet	Kenya	Roots/Tubers	Potato	0.004	0.1	0.01	6.99632	10.5	1462.57	7.5071	17	1464.73	772.962	23825.4	54.2466	0.45	0.015	0.0993553	8.63831	18.5322	0.0396018	0.452413	34.4673	10.0982	0.0035	0.0107836	0.005	21.541	0.495838	0.168539	0.15	0.00403338	0.041729	0.01	0.0254233	0.795505	0.01	0.00410189	2.04304	0.123384	0.0390508	0.0258174
13756-0130	Ky_0031_C02	KY_SL_031	35.4906	0.613	2405.3	Kaptilit	Elgeyo Marakwet	Kenya	Pulses	Cowpeas	0.35566	0.1	0.137699	19.5257	10.5	2949.19	149.619	926.228	1292.38	1911.67	15095.9	12113.5	4.21725	0.12321	0.3675	701.881	148.495	0.184658	1.62584	29.8988	43.0495	0.0674394	0.0329695	0.0552623	28.1742	124.609	16.9763	0.443701	0.0962283	0.01	0.01	0.0235537	0.757255	0.01	0.0126403	167.359	35.6643	3.63873	3.69103
13756-0131	Ky_0031_C03	KY_SL_031	35.4906	0.613	2405.3	Kaptilit	Elgeyo Marakwet	Kenya	Grain	Millet	0.0582928	0.1	0.01	2	10.5	1399.83	560.913	584.787	1704.58	1405.46	11956.7	3279.56	13.9482	0.422383	1.20605	475.337	431.715	0.273062	1.05111	6.08306	31.7646	0.15875	0.0280817	0.0172835	15.3521	18.5469	0.784857	0.15	0.534929	0.197046	0.01	0.0168169	0.045	0.01	0.0157645	38.7378	2.33166	1.78001	0.32866
13756-0132	Ky_0031_C04	KY_SL_031	35.4906	0.613	2405.3	Kaptilit	Elgeyo Marakwet	Kenya	Green leafy vegetables	African nightshade	0.742694	21.4088	0.28276	13.146	75.6064	3369.4	782.013	745.058	2243.01	2416.54	38581.6	13425.1	38.3342	0.916943	2.80624	390.172	658.583	0.277968	3.00717	27.9338	54.6504	0.326293	0.0830112	0.0498147	31.6221	117.067	13.5723	2.24914	0.895736	0.162119	0.01	0.492672	0.045	0.01	0.0279631	180.53	24.1503	5.63469	3.23702
13756-0133	Ky_0031_C05	KY_SL_031	35.4906	0.613	2405.3	Kaptilit	Elgeyo Marakwet	Kenya	Green leafy vegetables	Sukuma wiki	0.0655338	0.331448	0.0414306	13.1875	289.823	6248.44	156.408	269.366	4211.05	6207.49	46155.8	19234.6	8.08188	0.168318	0.596811	145.153	180.576	0.15575	1.15023	10.7651	125.329	0.0748215	0.0105438	0.0226023	38.1171	140.674	3.0437	0.88087	0.215648	0.533576	0.01	0.088852	0.333538	0.01	0.0114052	164.85	5.25079	1.18655	0.685533
13756-0134	Ky_0031_C06	KY_SL_031	35.4906	0.613	2405.3	Kaptilit	Elgeyo Marakwet	Kenya	Maize	Maize	0.004	0.1	0.01	2	10.5	1024.71	12.1178	17	2208.83	1140.99	3906.72	33.4118	0.45	0.015	0.0954603	5.61535	26.9229	0.0144193	0.362854	2.10889	22.0518	0.0035	0.005	0.005	3.6522	0.23632	0.0122451	0.15	0.0175908	0.144316	0.01	0.0015	0.045	0.01	0.002	0.5	0.0177038	0.0365447	0.00351638
13756-0135	Ky_0031_C07	KY_SL_031	35.4906	0.613	2405.3	Kaptilit	Elgeyo Marakwet	Kenya	Green leafy vegetables	Spinach	0.106092	0.404752	0.139485	22.6742	3458.79	8736.66	244.728	274.605	3523.09	2576.93	77155.9	5398.54	10.3278	0.216952	0.620931	1038.27	262.151	0.301694	3.80988	21.8058	308.744	0.135773	0.0349452	0.0189236	66.1966	45.3566	6.88908	0.302352	0.302193	0.113466	0.01	0.385281	0.045	0.01	0.00916241	81.9657	10.7594	2.61872	1.52587
13756-0136	Ky_0032_C01	KY_SL_032	35.5196	0.63375	2115.89	Kessup	Elgeyo Marakwet	Kenya	Pulses	Beans	0.0256104	0.440032	0.0560828	11.0864	10.5	2124.98	2448.31	346.424	3344.49	1940.66	16360.8	1312.93	29.5331	0.555033	0.431039	138.029	692.2	0.627203	0.749439	10.2959	28.9885	0.422236	0.184116	0.0297001	16.1816	9.77602	0.182052	6.1609	2.85037	1.31682	0.01	0.0015	0.135002	0.01	0.0242025	9.77436	0.907466	1.67903	0.120098
13756-0137	Ky_0032_C02	KY_SL_032	35.5196	0.63375	2115.89	Kessup	Elgeyo Marakwet	Kenya	Maize	Maize	0.004	0.1	0.01	2	10.5	995.708	25.3024	39.0785	2268.12	1004.14	3253.2	59.0007	1.12382	0.015	0.118775	5.09115	29.619	0.004	0.178937	1.74657	19.8522	0.0035	0.005	0.0342312	2.92192	0.317419	0.0139322	0.15	0.0701236	0.37398	0.01	0.0015	0.045	0.01	0.002	0.5	0.0450021	0.101389	0.00838026
13756-0138	Ky_0032_C03	KY_SL_032	35.5196	0.63375	2115.89	Kessup	Elgeyo Marakwet	Kenya	Green leafy vegetables	Sukuma wiki	0.0910228	0.1	0.01	31.1379	478.06	6559.14	67.0769	318.195	7485.12	11060.7	48553.5	27596.7	3.74153	0.0730615	0.634452	41.1215	105.294	0.131677	0.801953	6.73648	30.2807	0.0333418	0.0126775	0.324766	42.2744	218.884	0.240634	0.430987	0.128381	9.20817	0.01	0.0162948	0.197122	0.01	0.0183738	49.4706	0.401653	0.211998	0.0433221
13756-0139	Ky_0032_C04	KY_SL_032	35.5196	0.63375	2115.89	Kessup	Elgeyo Marakwet	Kenya	Fruit	Banana	0.004	0.1	0.01	7.18817	10.5	1523.54	3	187.697	1379.73	461.912	19508.5	172.058	0.45	0.015	0.0938231	12.7326	13.1887	0.004	0.045	3.02458	7.19417	0.0035	0.005	0.005	18.4042	2.14527	0.00320066	0.15	0.0015	0.239979	0.01	0.0015	0.045	0.01	0.002	2.68132	0.00474908	0.0025	0.001
13756-0140	Ky_0033_C01	KY_SL_033	35.5225	0.593028	2000.31	Tambach, Elgeyo Marakwet	Elgeyo Marakwet	Kenya	Maize	Maize	0.004	0.1	0.01	2	10.5	1040.24	13.4826	17	2153.08	1121.2	3125.69	35.7931	0.45	0.015	0.160333	4.80392	23.063	0.00937234	0.309717	10.2022	16.3837	0.0035	0.005	0.0291598	3.02377	0.337915	0.00738995	0.15	0.00798608	0.146868	0.01	0.0015	0.308109	0.01	0.002	0.5	0.0149731	0.023187	0.00356886
13756-0141	Ky_0033_C02	KY_SL_033	35.5225	0.593028	2000.31	Tambach, Elgeyo Marakwet	Elgeyo Marakwet	Kenya	Pulses	Beans	0.004	0.1	0.01	12.1623	10.5	1953.1	19.3348	44.6007	3787.98	1959.69	14976.3	1344.93	0.45	0.015	0.106378	20.2765	81.3701	0.0296814	0.761107	6.31961	31.6807	0.00836418	0.005	0.158448	23.2232	17.1502	0.039958	0.15	0.0575261	0.171175	0.01	0.00300521	0.045	0.01	0.002	15.1787	0.0731144	0.0706385	0.0101156
13756-0142	Ky_0034_C01	KY_SL_034	35.5247	0.559111	1802.49	Kolol (Embelebeb)/Kokwao, Elgeyo Marakwet	Elgeyo Marakwet	Kenya	Maize	Maize	0.004	0.1	0.01	2	10.5	981.513	30.5805	54.3697	2142.43	1133.46	3267.72	54.7008	0.45	0.0425445	0.152964	5.18208	35.5105	0.0118578	0.230601	7.93485	17.8141	0.0126932	0.005	0.0342409	2.62324	0.501687	0.00977098	0.15	0.0102817	0.661553	0.01	0.0015	0.397986	0.01	0.002	0.5	0.0270348	0.0499892	0.00535019
13756-0143	Ky_0034_C02	KY_SL_034	35.5247	0.559111	1802.49	Kolol (Embelebeb)/Kokwao, Elgeyo Marakwet	Elgeyo Marakwet	Kenya	Pulses	Beans	0.004	0.1	0.01	8.83455	10.5	2190.06	13.1817	41.0546	4627.89	2143.32	16354.7	1836.44	0.45	0.015	0.195814	15.0547	97.1045	0.382896	1.82049	10.6246	25.7977	0.0035	0.005	0.0625323	25.3006	18.7513	0.00711927	0.15	0.00348519	7.83462	0.01	0.0015	0.045	0.01	0.00812877	9.6659	0.0151945	0.0226678	0.00237007
13756-0144	Ky_0034_C03	KY_SL_034	35.5247	0.559111	1802.49	Kolol (Embelebeb)/Kokwao, Elgeyo Marakwet	Elgeyo Marakwet	Kenya	Green leafy vegetables	Saga	0.149563	0.760117	0.0589518	12.012	1200.94	7102.19	503.149	682.562	5786.07	4440.54	34211.1	14642.5	17.7268	1.12402	3.22474	51.5899	605.91	0.329955	1.97533	22.0422	33.1351	0.150225	0.0313555	0.0183977	13.6085	140.354	0.289568	0.15	0.577582	1.10964	0.01	0.102942	0.045	0.01	0.0115305	21.383	0.889634	1.68981	0.164925
13756-0145	Ky_0035_C01	KY_SL_035	35.5634	0.531417	1260.44	Kamumbas	Elgeyo Marakwet	Kenya	Pulses	Beans	0.004	0.1	0.01	12.7592	10.5	2296.71	16.4059	96.7653	5282.53	2358.23	19514.4	1426.35	1.22569	0.015	0.04	16.5919	104.356	0.100895	0.500596	8.88895	36.1881	0.0035	0.005	0.0240807	5.06101	10.5855	0.0138403	0.15	0.0128584	1.34054	0.01	0.00355823	0.18093	0.01	0.002	5.84281	0.0194001	0.0279878	0.00504435
13756-0146	Ky_0035_C02	KY_SL_035	35.5634	0.531417	1260.44	Kamumbas	Elgeyo Marakwet	Kenya	Maize	Maize	0.004	0.1	0.01	2	10.5	1058.15	3	17	2805.56	1354.09	3967.02	46.0042	0.45	0.015	0.04	3.79637	19.8597	0.004	0.045	1.6922	19.9199	0.0035	0.005	0.0129069	1.89998	0.327312	0.0015	0.15	0.0015	0.382161	0.01	0.0015	0.045	0.01	0.002	0.5	0.002	0.0025	0.001
13756-0147	Ky_0035_C03	KY_SL_035	35.5634	0.531417	1260.44	Kamumbas	Elgeyo Marakwet	Kenya	Green leafy vegetables	Sukuma wiki	0.11256	0.1	0.01	32.8527	1859.69	6290.2	126.561	308.372	8463.14	14356.3	52346.4	17160.5	11.6218	0.203643	1.5039	125.512	189.776	0.144133	1.33157	8.09993	49.2843	0.0433409	0.005	0.095482	13.9504	170.291	0.135779	0.595385	0.215119	1.38351	0.01	0.110696	0.280899	0.01	0.00617456	132.183	0.360655	0.372715	0.0472368
13756-0148	Ky_0035_C04	KY_SL_035	35.5634	0.531417	1260.44	Kamumbas	Elgeyo Marakwet	Kenya	Green leafy vegetables	Chepkutyo	0.25048	0.347062	0.0855686	26.0383	342.619	9591.74	753.62	880.371	3641.34	3582.79	82834.8	8226.41	44.8862	0.989099	6.61911	135.692	655.507	0.369921	3.89343	8.70342	98.8358	0.219031	0.0346829	0.0181827	10.3129	86.6154	0.733764	0.928078	0.978411	0.396625	0.01	0.0908943	0.045	0.01	0.0219446	82.3195	1.65513	2.85119	0.303905
13756-0149	Ky_0035_C05	KY_SL_035	35.5634	0.531417	1260.44	Kamumbas	Elgeyo Marakwet	Kenya	Fruit	Paw Paw	0.004	0.1	0.01	11.0291	1041.76	1167.68	3	17	821.837	960.738	18902.8	1859.73	0.45	0.015	0.1531	2.29326	27.1955	0.0201625	0.045	6.24063	5.59698	0.0035	0.005	0.0835002	6.86933	18.5343	0.00506227	0.15	0.00489964	0.293056	0.01	0.0015	0.302466	0.01	0.002	3.42344	0.0133254	0.0114806	0.00208066
13756-0150	Ky_0036_C01	KY_SL_036	35.6032	0.471444	1280.06	Kapsang Village	Elgeyo Marakwet	Kenya	Pulses	Beans	0.004	0.1	0.01	12.6013	10.5	2220.19	11.9329	42.5555	4648.19	1769.47	17398.3	1584.36	0.933233	0.015	0.0918004	17.4024	83.3586	0.170912	0.614571	6.98912	26.3957	0.0035	0.005	0.0298995	10.1403	22.2632	0.0126244	0.15	0.0126796	2.13061	0.01	0.0015	0.247935	0.01	0.002	36.6129	0.0168506	0.0322458	0.00423866
13756-0151	Ky_0036_C02	KY_SL_036	35.6032	0.471444	1280.06	Kapsang Village	Elgeyo Marakwet	Kenya	Maize	Maize	0.004	0.1	0.01	2	10.5	958.058	8.05112	66.7308	1668.73	1016.34	3112.66	43.7719	0.45	0.015	0.131137	3.79434	26.9048	0.00804091	0.273072	1.7868	20.021	0.0035	0.005	0.0258354	4.57972	0.350983	0.00513	0.15	0.0118721	0.154978	0.01	0.0015	0.045	0.01	0.002	0.5	0.0127929	0.0287021	0.00213228
13756-0152	Ky_0036_C03	KY_SL_036	35.6032	0.471444	1280.06	Kapsang Village	Elgeyo Marakwet	Kenya	Fruit	Mango	0.004	0.1	0.01	2	10.5	649.411	3	126.084	774.585	467.239	12382.3	808.355	0.45	0.015	0.04	5.58352	12.6273	0.004	0.271164	5.5261	3.28553	0.0035	0.005	0.0509113	6.36396	5.05213	0.0015	0.15	0.00359856	0.0317205	0.01	0.0015	0.045	0.01	0.002	2.38416	0.00680897	0.00924893	0.001
13756-0153	Ky_0036_C04	KY_SL_036	35.6032	0.471444	1280.06	Kapsang Village	Elgeyo Marakwet	Kenya	Fruit	Orange	0.004	0.1	0.01	27.2217	10.5	1727.25	3	17	2818.84	1147.77	23732.2	6584.99	0.45	0.015	0.0886397	5.34388	27.2372	0.0170317	0.20006	9.06431	10.2467	0.0035	0.005	0.0335283	8.07688	50.3142	0.00429765	0.15	0.00630951	0.153205	0.01	0.0015	0.216363	0.01	0.002	27.3369	0.0254645	0.0180925	0.001
13756-0154	Ky_0037_C01	KY_SL_037	35.623	0.390972	1380.69	Sego	Elgeyo Marakwet	Kenya	Fruit	Paw Paw	0.004	0.1	0.01	14.9776	475.941	1350.18	10.5682	41.486	1494.37	1468.22	26215.5	2798.46	0.45	0.015	0.169672	1.96405	27.7246	0.056266	0.188721	7.47233	5.51727	0.0035	0.005	0.0257671	6.98923	15.2255	0.00628654	0.15	0.00800743	0.267788	0.01	0.0015	0.301496	0.01	0.002	4.54225	0.017126	0.0260514	0.00325516
13756-0155	Ky_0037_C02	KY_SL_037	35.623	0.390972	1380.69	Sego	Elgeyo Marakwet	Kenya	Grain	Millet	0.004	0.1	0.01	2	10.5	1873.86	6.65419	174.027	3332.92	1291.02	6991.98	4033.38	0.45	0.015	0.111633	48.5808	33.9218	0.0693802	0.780952	6.75655	18.222	0.0035	0.005	0.0320648	2.16228	16.8967	0.00387359	0.15	0.0064501	0.746443	0.01	0.0015	0.0985502	0.01	0.002	16.5146	0.00944716	0.0182111	0.001
13756-0156	Ky_0037_C03	KY_SL_037	35.623	0.390972	1380.69	Sego	Elgeyo Marakwet	Kenya	Maize	Maize	0.004	0.1	0.01	2	10.5	823.089	7.69283	17	1553.79	1035.21	3056.72	49.9619	0.45	0.015	0.208621	4.62136	18.7282	0.00805316	0.605301	121.239	17.8126	0.0035	0.005	0.005	2.89984	0.46131	0.0106086	0.15	0.003359	0.0307534	0.01	0.0015	0.354601	0.01	0.002	1.07914	0.0166728	0.0162468	0.00303824
13756-0157	Ky_0038_C01	KY_SL_038	35.2191	0.588639	2057.32	Sigowet Village (Kiptombe location)	Elgeyo Marakwet	Kenya	Green leafy vegetables	Sukuma Wiki	0.0534192	0.1	0.0237655	23.1688	498.242	4540.47	183.797	273.438	2885.85	3954.46	35957	15290.3	7.68172	0.148963	2.3255	52.8148	183.54	0.087845	1.89574	413.595	40.3355	0.0618145	0.0152335	0.0392075	32.4646	163.594	0.811821	0.570487	0.217087	1.80461	0.01	0.0984666	6.13358	0.01	0.0107646	120.979	2.07939	0.688096	0.277142
13756-0158	Ky_0038_C02	KY_SL_038	35.2191	0.588639	2057.32	Sigowet Village (Kiptombe location)	Elgeyo Marakwet	Kenya	Green leafy vegetables	Mitoo	0.167835	0.1	0.0673116	19.1773	60.4298	5790.2	111.147	165.731	1764.16	1856.78	21456.4	8466.73	3.49346	0.0622863	0.364899	170.385	117.198	0.0328565	0.590396	17.1152	36.8034	0.0373191	0.0328336	0.0302293	16.3211	92.571	4.23122	0.507751	0.163601	0.397799	0.01	0.207926	0.419918	0.01	0.00558363	213.186	18.4179	6.51611	2.32777
13756-0159	Ky_0038_C03	KY_SL_038	35.2191	0.588639	2057.32	Sigowet Village (Kiptombe location)	Elgeyo Marakwet	Kenya	Pulses	Cowpeas	0.246059	0.1	0.0580323	27.5072	56.7549	5188.11	239.722	710.06	1800.76	2274.42	28255.5	13557.7	9.10904	0.204787	1.80374	252.594	228.12	0.101217	2.05789	2158.41	72.1095	0.107793	0.0300651	0.0402627	34.4376	165.129	2.98204	1.10087	0.239311	0.126107	0.01	0.0152661	73.0844	0.0211726	0.0131474	257.08	11.8536	2.91907	1.01555
13756-0160	Ky_0043_C01	KY_SL_043	35.5445	0.3825	2663.86		Elgeyo Marakwet	Kenya	Maize	Maize	0.004	0.1	0.01	2	10.5	928.795	3	17	1362.16	1030.43	2805.09	49.0598	0.45	0.015	0.119758	4.08066	18.3214	0.0124513	0.315273	5.73009	17.6079	0.0035	0.005	0.005	4.51248	0.36746	0.00723525	0.15	0.00624552	0.232579	0.01	0.0015	0.150704	0.01	0.002	0.5	0.0124548	0.0144409	0.00230164
13756-0161	Ky_0043_C02	KY_SL_043	35.5445	0.3825	2663.86		Elgeyo Marakwet	Kenya	Green leafy vegetables	Sukuma wiki	0.0464801	0.1	0.01	25.8069	1068.49	3765.6	133.233	296.276	7150.14	10454.5	42732.9	18648.2	8.66916	0.182836	0.74068	80.7213	203.76	0.243568	1.17271	5.14913	73.1237	0.0428627	0.0169428	0.0957193	65.0489	103.067	0.315179	0.854606	0.216226	1.21871	0.01	0.0343669	0.178357	0.01	0.0242958	36.8187	0.624819	0.554748	0.0693113
13756-0162	Ky_0043_C03	KY_SL_043	35.5445	0.3825	2663.86		Elgeyo Marakwet	Kenya	Pulses	Beans	0.004	0.1	0.01	10.2045	10.5	1910.16	17.4259	44.8456	4345.6	2183.68	16423.9	868.96	0.45	0.015	0.131158	18.8051	94.8347	0.12971	1.79079	28.7366	32.5384	0.0035	0.005	0.0173146	18.3857	3.84898	0.020206	0.15	0.0251537	0.626854	0.01	0.0015	0.537805	0.01	0.002	5.39835	0.0263416	0.0609233	0.00435131
13756-0163	Ky_0043_C04	KY_SL_043	35.5445	0.3825	2663.86		Elgeyo Marakwet	Kenya	Roots/Tubers	Potato	0.004	0.1	0.01	5.82092	10.5	1360.86	3	17	1900.57	1431.53	24583.5	116.031	0.45	0.015	0.04	6.6242	20.3871	0.0233817	0.13883	12.484	9.92681	0.0035	0.005	0.0280607	18.1258	1.00211	0.00890832	0.15	0.00530057	0.188944	0.01	0.00529139	0.247809	0.01	0.002	1.09174	0.01364	0.0178103	0.00204204
13756-0164	Ky_0044_C01	KY_SL_044	35.5591	0.355194	2720.87	Kimilil	Elgeyo Marakwet	Kenya	Roots/Tubers	Potato	0.004	0.1	0.01	5.56735	10.5	1321.87	3	17	1277.9	1208.13	22956	91.0386	0.45	0.015	0.04	7.18039	19.1533	0.0325897	0.0984477	6.00467	9.8059	0.0035	0.005	0.005	22.7695	0.859249	0.0103386	0.15	0.00489374	0.0243334	0.01	0.00779041	0.197446	0.01	0.002	1.59659	0.015721	0.0238389	0.00220699
13756-0165	Ky_0044_C02	KY_SL_044	35.5591	0.355194	2720.87	Kimilil	Elgeyo Marakwet	Kenya	Maize	Maize	0.004	0.1	0.01	2	10.5	852.313	13.7151	43.6885	1540.17	968.169	2843.69	62.6686	0.45	0.015	0.123972	4.37913	31.0999	0.004	0.25339	4.74342	14.2296	0.0103025	0.005	0.0103144	10.383	0.402447	0.00462488	0.15	0.0184066	0.0373032	0.01	0.0015	0.045	0.01	0.002	0.5	0.00925343	0.0498576	0.001
13756-0166	Ky_0044_C03	KY_SL_044	35.5591	0.355194	2720.87	Kimilil	Elgeyo Marakwet	Kenya	Roots/Tubers	Spring onion	0.32531	0.239632	0.0738808	15.4111	65.4369	1688.14	1082.34	509.646	2661.54	6450.21	30816.4	4688.49	34.388	1.11625	1.28909	130.694	1052.62	0.480832	2.34045	11.6307	68.147	0.367529	0.0729028	0.028186	40.8638	44.3004	1.02091	0.15	1.2132	0.166916	0.01	0.0892347	0.045	0.01	0.0315416	81.2833	3.38643	5.12063	0.411641
13756-0167	Ky_0044_C04	KY_SL_044	35.5591	0.355194	2720.87	Kimilil	Elgeyo Marakwet	Kenya	Green leafy vegetables	Sukuma wiki	0.0481557	0.1	0.01	24.529	203.131	4690.42	157.604	200.412	5923.36	11901.9	36286.2	15666	9.44316	0.211199	1.55281	115.822	229.921	0.337245	2.81801	8.46688	48.2869	0.0672474	0.013924	0.0487166	52.104	108.616	0.157348	0.951514	0.253133	1.02774	0.01	0.0459492	0.169052	0.01	0.0266799	84.2659	1.04884	0.910798	0.0772314
13756-0168	Ky_0045_C01	KY_SL_045	35.5636	0.27875	2740.81		Elgeyo Marakwet	Kenya	Fruit	Tomato	0.004	0.1	0.01	10.2253	10.5	1549.17	3	17	1734	1536.06	36139	250.589	0.45	0.015	0.04	19.0988	24.3403	0.321871	0.252986	6.16453	10.3943	0.0035	0.005	0.005	44.2607	0.79807	0.0722526	0.15	0.0015	0.0536694	0.01	0.0015	0.045	0.01	0.0148122	0.5	0.105556	0.0411351	0.0176864
13756-0169	Ky_0045_C02	KY_SL_045	35.5636	0.27875	2740.81		Elgeyo Marakwet	Kenya	Green leafy vegetables	Sukuma wiki	0.0514394	0.1	0.01	15.0695	218.422	3941.21	76.9888	237.663	2568.18	5074.93	44704.6	19212.9	5.29638	0.129967	1.04357	73.2495	118.805	0.1176	1.19753	520.463	68.28	0.0279893	0.0160959	0.0218266	53.1598	95.8212	0.672909	0.15	0.0476771	0.563948	0.01	0.0240802	10.2787	0.01	0.0102442	73.6244	4.21081	1.74812	0.340121
13756-0170	Ky_0045_C03	KY_SL_045	35.5636	0.27875	2740.81		Elgeyo Marakwet	Kenya	Green leafy vegetables	Saga	0.269555	2.57107	0.0305042	18.8161	10.5	4008.8	381.913	417.075	2536.86	3191.12	46332.1	7233.29	20.2812	0.61817	1.9298	162.278	394.936	0.186704	2.06569	25.5242	53.4168	0.134308	0.0259779	0.0215216	40.6333	37.3625	1.29899	0.712159	0.359234	0.149538	0.01	0.242558	0.104395	0.01	0.023589	57.5489	5.36125	2.51846	0.458472
13756-0171	Ky_0045_C04	KY_SL_045	35.5636	0.27875	2740.81		Elgeyo Marakwet	Kenya	Maize	Maize	0.004	0.1	0.01	2	10.5	1431.84	3	17	2786.52	1152.88	3719.93	35.6937	0.45	0.015	0.111144	8.01415	25.3557	0.00911206	0.31294	4.7094	19.4275	0.0035	0.005	0.0101112	4.87776	0.1	0.0015	0.15	0.00415538	0.0454034	0.01	0.0015	0.160932	0.01	0.002	0.5	0.002	0.0130448	0.001
13756-0172	Ky_0046_C01	KY_SL_046	35.5703	0.200417	2602.49	Kamwosor	Elgeyo Marakwet	Kenya	Maize	Maize	0.004	0.1	0.01	2	10.5	551.37	8.18325	17	921.367	1114.45	2353.4	38.4352	0.45	0.015	0.0815634	3.5203	17.0218	0.004	0.296263	7.63297	12.5686	0.0035	0.005	0.005	4.66985	0.33354	0.00548673	0.15	0.0118914	0.0208002	0.01	0.0015	0.159848	0.01	0.002	0.5	0.00885186	0.0285959	0.00226232
13756-0173	Ky_0046_C02	KY_SL_046	35.5703	0.200417	2602.49	Kamwosor	Elgeyo Marakwet	Kenya	Green leafy vegetables	Saga	0.183832	0.878484	0.0231228	16.561	25.4247	5194.17	211.369	228.579	4424.64	4827.96	65010.2	6152.59	10.2263	0.261711	0.576623	332.459	236.883	0.6592	0.851365	128.776	42.2929	0.0666484	0.0194549	0.0281	53.0509	45.822	2.22382	0.15	0.263939	0.402415	0.01	0.159651	0.33938	0.01	0.0576396	109.627	3.97034	2.6028	0.510981
13756-0174	Ky_0046_C03	KY_SL_046	35.5703	0.200417	2602.49	Kamwosor	Elgeyo Marakwet	Kenya	Green leafy vegetables	Saga	0.0973645	0.1	0.01	29.045	206.953	5086.72	265.322	264.667	8212.07	9007.98	41896.2	8227.64	14.4103	0.320498	0.726542	134.969	331.295	0.398863	0.882051	13.7636	63.5743	0.078336	0.0212335	0.0343655	46.4192	51.7909	1.1586	0.330445	0.420406	0.665541	0.01	0.0827902	0.045	0.01	0.0543462	43.3141	2.09042	1.499	0.250808
13756-0175	Ky_0046_C04	KY_SL_046	35.5703	0.200417	2602.49	Kamwosor	Elgeyo Marakwet	Kenya	Roots/Tubers	Potato	0.004	0.1	0.01	4.23689	10.5	982.317	3	17	982.011	931.395	16886.1	80.8479	0.45	0.015	0.04	5.26292	22.1973	0.0483387	0.131877	6.7946	7.17022	0.0035	0.005	0.005	14.7276	0.830841	0.0202362	0.15	0.00439539	0.0556221	0.01	0.0154828	0.181946	0.01	0.002	1.28252	0.0449314	0.0232985	0.00573333
13756-0176	Ky_0047_C01	KY_SL_047	35.6241	0.180417	2695.02	Kipsawos	Elgeyo Marakwet	Kenya	Roots/Tubers	Potato	0.004	0.1	0.01	5.6942	28.1599	1413.38	3	17	1599.59	1199.23	23600.7	119.113	0.45	0.015	0.04	6.92658	20.9526	0.0273321	0.045	3.29407	10.8508	0.0035	0.005	0.005	34.7755	1.01253	0.0130992	0.15	0.00538312	0.182097	0.01	0.0015	0.116521	0.01	0.00820582	1.36476	0.0147042	0.0161164	0.00248675
13756-0177	Ky_0047_C02	KY_SL_047	35.6241	0.180417	2695.02	Kipsawos	Elgeyo Marakwet	Kenya	Roots/Tubers	Carrot	0.0129814	0.1	0.01	19.117	683.544	1639.71	22.3251	17	2359.37	1449.61	30132	1487.66	0.45	0.0325711	0.0955102	32.9737	37.0413	0.0155388	0.235783	6.69538	26.4101	0.0035	0.005	0.005	54.5208	12.2676	0.0697127	0.15	0.0212617	0.0500229	0.01	0.0324592	0.107762	0.01	0.029239	53.1248	0.406442	0.117295	0.03545
13756-0178	Ky_0047_C03	KY_SL_047	35.6241	0.180417	2695.02	Kipsawos	Elgeyo Marakwet	Kenya	Green leafy vegetables	Sukuma wiki	0.0159318	0.1	0.01	25.027	436.538	4774.5	22.3866	106.341	6777.3	10294.5	34313	10732.2	1.42917	0.015	0.287035	35.3492	92.7038	0.0553484	0.83765	26.2356	50.1056	0.0035	0.005	0.0221491	102.961	55.0768	0.0447497	0.15	0.0270222	1.4033	0.01	0.0169671	0.569369	0.01	0.0374912	49.7972	0.120955	0.102843	0.0136823
13756-0179	Ky_0047_C04	KY_SL_047	35.6241	0.180417	2695.02	Kipsawos	Elgeyo Marakwet	Kenya	Green leafy vegetables	Spinach	0.0783203	0.1	0.01	26.9638	1692.6	8031.59	252.801	321.728	4672.41	3501.06	68862.4	4495.12	12.6283	0.251829	0.721949	378.86	263.299	0.17423	0.748003	208.719	308.157	0.0827672	0.0207099	0.0143932	143.349	26.4086	0.151457	0.307996	0.227586	0.215093	0.01	0.108087	1.81938	0.01	0.0138274	28.4434	0.336826	0.808132	0.0540722
13756-0180	Ky_0048_C01	KY_SL_048	35.7007	0.267083	1586.29		Elgeyo Marakwet	Kenya	Maize	Maize	0.004	0.1	0.01	2	10.5	1223.36	9.26014	17	2636.61	1246.96	4153.19	60.6379	0.45	0.015	0.211273	5.54939	31.4079	0.004	0.270343	7.51126	22.851	0.0035	0.005	0.0623417	3.39788	0.444717	0.00361948	0.15	0.00500008	0.536524	0.01	0.0015	0.285197	0.01	0.002	0.5	0.0144522	0.0262519	0.00342002
13756-0181	Ky_0048_C02	KY_SL_048	35.7007	0.267083	1586.29		Elgeyo Marakwet	Kenya	Pulses	Beans	0.004	0.1	0.01	10.8803	10.5	2240.9	14.4177	41.2263	5056.32	1583.02	16857	1845.35	0.45	0.015	0.112117	18.6175	107.539	0.668632	0.305294	9.45455	23.1073	0.0035	0.005	0.0315315	11.8217	20.8893	0.0197762	0.15	0.00518356	0.817024	0.01	0.0015	0.162398	0.01	0.002	35.6843	0.0167565	0.0267366	0.00373398
13756-0182	Ky_0048_C03	KY_SL_048	35.7007	0.267083	1586.29		Elgeyo Marakwet	Kenya	Grain	Sorghum	0.0559857	0.1	0.01	2	10.5	1162.9	104.635	1067.49	2490.49	762.238	3640.38	789.045	3.29756	0.151775	3.76048	19.6377	143.68	0.0817022	1.85125	9.27993	11.9272	0.0191932	0.005	0.0180644	2.17145	7.41787	0.0652102	0.15	0.0445934	2.31804	0.01	0.00799524	0.139911	0.01	0.002	10.38	0.158472	0.274771	0.0331669
13756-0183	Ky_0048_C04	KY_SL_048	35.7007	0.267083	1586.29		Elgeyo Marakwet	Kenya	Pulses	Cowpeas	0.120714	0.1	0.01	30.1039	10.5	2264.7	261.776	1154.27	6384.87	2181.02	20947.6	21447.2	13.732	0.475737	1.43829	236.07	383.486	0.249973	0.92816	48.584	28.5821	0.090939	0.0186423	0.0116872	7.66023	212.514	0.666287	0.555773	0.0944906	1.3555	0.01	0.00947404	0.494002	0.01	0.0104954	140.19	0.72361	0.868958	0.14074
13756-0184	Ky_0048_C05	KY_SL_048	35.7007	0.267083	1586.29		Elgeyo Marakwet	Kenya	Green leafy vegetables	Ndereriat	0.0398319	0.1	0.0433458	21.3194	42.0139	2598.24	789.438	704.237	7888.13	3051.22	36106.1	16241.7	25.084	1.17282	2.73292	67.7252	692.418	0.342907	2.10958	2842.02	43.4677	0.209571	0.0317895	0.0221681	10.6689	175.374	0.484903	0.15	0.104737	0.706267	0.0258706	0.142923	5.64455	0.0208343	0.0167564	253.096	0.980443	1.60448	0.192157
13756-0185	Ky_0048_C06	KY_SL_048	35.7007	0.267083	1586.29		Elgeyo Marakwet	Kenya	Nuts	Groundnuts	0.004	0.1	0.01	15.2949	10.5	2050	13.7927	17	4773.02	1685.26	7831.48	545.226	0.45	0.015	0.132481	16.759	28.1749	0.0337882	0.51402	203.205	26.9559	0.0035	0.005	0.053167	6.51621	8.39718	0.00754972	0.15	0.00347691	2.00409	0.01	0.0121561	1.01688	0.01	0.002	16.6377	0.0145122	0.0224014	0.0026945
13756-0186	Ky_0049_C01	KY_SL_049	35.6351	0.318472	1400.31	Fluorspar, Kimwarer Village	Elgeyo Marakwet	Kenya	Maize	Maize	0.004	0.1	0.01	2	10.5	1161.83	3	17	2648.84	1128.03	3689.68	49.7744	0.45	0.015	0.174008	4.07651	18.5493	0.004	0.488047	4.56253	17.2128	0.0035	0.005	0.0791172	0.998636	0.407061	0.0015	0.15	0.0015	0.549409	0.01	0.0015	0.217705	0.01	0.002	0.5	0.002	0.00557459	0.001
13756-0187	Ky_0049_C02	KY_SL_049	35.6351	0.318472	1400.31	Fluorspar, Kimwarer Village	Elgeyo Marakwet	Kenya	Grain	Millet	0.004	0.1	0.0350352	2	10.5	1584.78	278.337	335.02	2582.98	1505.83	6345.04	4018.26	4.39178	0.041131	0.240972	398.868	200.623	0.0311265	0.402677	7.79074	22.0424	0.0451028	0.0107174	0.0129172	4.62511	58.9768	0.0901299	0.15	0.0914925	0.455921	0.01	0.0015	0.045	0.01	0.00498984	51.4358	0.607548	1.03201	0.112154
13756-0188	Ky_0049_C03	KY_SL_049	35.6351	0.318472	1400.31	Fluorspar, Kimwarer Village	Elgeyo Marakwet	Kenya	Fruit	Mango	0.004	0.1	0.01	4.04382	10.5	477.96	7.18493	103.203	850.223	384.069	11384	1039.13	0.45	0.015	0.175983	2.21083	14.2562	0.004	0.134202	13.7356	2.9641	0.0035	0.005	0.0126018	6.02822	8.23224	0.00503979	0.15	0.00617735	0.043136	0.01	0.0015	0.490541	0.01	0.002	1.48179	0.00959509	0.0157234	0.001
13756-0189	Ky_0050_C01	KY_SL_050	35.3891	0.67275	2241.74	Sergoit Tugen Estate	Uasin Gishu	Kenya	Grain	Sorghum	0.020342	0.1	0.01	2	10.5	1489.6	45.7895	719.28	3002.16	1202.29	4649.96	299.498	1.23549	0.0544803	1.62095	26.5469	91.308	0.0472877	0.816911	75.7786	34.0872	0.016237	0.005	0.005	3.99384	2.14092	0.0272255	0.15	0.0446198	0.312304	0.01	0.0129375	0.641013	0.01	0.002	2.86021	0.0687749	0.216074	0.0122575
13756-0190	Ky_0050_C02	KY_SL_050	35.3891	0.67275	2241.74	Sergoit Tugen Estate	Uasin Gishu	Kenya	Green leafy vegetables	Spinach	0.27718	0.45955	0.0313585	15.655	11405.6	11848.4	299.525	341.925	4571.58	5265.89	71460.1	4880.37	14.3639	0.346106	1.03252	387.769	367.631	0.164385	1.08989	33.2779	72.9952	0.107699	0.027197	0.0422441	43.1519	36.0131	0.897281	0.485477	0.378076	0.347098	0.01	0.114874	0.121624	0.01	0.0202185	52.6291	1.52466	1.38318	0.228204
13756-0191	Ky_0050_C03	KY_SL_050	35.3891	0.67275	2241.74	Sergoit Tugen Estate	Uasin Gishu	Kenya	Green leafy vegetables	Sukuma wiki	0.108417	0.1	0.01	13.4275	1237.64	7357.87	139.617	239.663	3691.51	8238.19	30253.6	24428.5	8.4679	0.170009	0.805828	70.636	203.279	0.0855377	0.860669	26.3355	25.5339	0.0642752	0.0209353	0.0927246	22.3824	240.472	0.758961	0.676737	0.177325	0.47609	0.01	0.0656315	0.748352	0.01	0.0103133	111.215	1.87325	0.617646	0.184422
13756-0192	Ky_0050_C04	KY_SL_050	35.3891	0.67275	2241.74	Sergoit Tugen Estate	Uasin Gishu	Kenya	Maize	Maize	0.004	0.1	0.01	2	10.5	1100.87	3	17	1886.73	1098.94	3158.5	39.7613	0.45	0.015	0.231449	5.09799	19.7022	0.004	0.409846	230.24	17.9787	0.0035	0.005	0.005	3.57951	0.1	0.0015	0.15	0.0032272	0.0304476	0.01	0.0015	11.9884	0.01	0.002	0.5	0.002	0.0150854	0.001
13756-0193	Ky_0051_C01	KY_SL_051	35.3842	0.804694	2181.31	Moiben	Uasin Gishu	Kenya	Maize	Maize	0.004	0.1	0.01	2	10.5	1265.04	8.1498	17	2528.66	1440.96	3807.43	91.1896	0.45	0.015	0.121976	5.97918	30.952	0.004	0.480059	6.32538	24.4868	0.0035	0.005	0.005	2.92111	0.349947	0.00600554	0.15	0.00971988	0.3795	0.01	0.0015	0.201526	0.01	0.002	0.5	0.00900182	0.0206264	0.00200549
13756-0194	Ky_0051_C02	KY_SL_051	35.3842	0.804694	2181.31	Moiben	Uasin Gishu	Kenya	Green leafy vegetables	Sukuma wiki	0.0552	0.1	0.01	14.2721	826.605	3933.83	161.51	176.87	5287.76	17993	43983.8	10869.1	8.86487	0.19703	0.337435	38.3736	226.794	0.0880866	0.918623	120.266	37.112	0.05285	0.0112551	0.121052	23.6516	74.541	0.386064	0.473869	0.146861	0.925986	0.01	0.0287774	1.41262	0.01	0.0209704	51.6737	0.575964	0.608113	0.0700392
13756-0195	Ky_0051_C03	KY_SL_051	35.3842	0.804694	2181.31	Moiben	Uasin Gishu	Kenya	Green leafy vegetables	Isochot	0.147913	0.310648	0.0357611	19.6962	38.789	5322.65	504.616	450.281	4720.12	4651.93	50859.3	9582.13	23.0903	0.629183	0.832321	77.8402	592.954	0.229514	1.53503	27.702	35.2796	0.1562	0.0505491	0.0289871	20.9664	45.3933	0.556834	0.53547	0.597512	1.64213	0.01	0.0933345	0.045	0.01	0.0190347	40.5385	0.971101	2.24995	0.168703
13756-0196	Ky_0052_C01	KY_SL_052	35.3354	0.817639	2118.07	Moiben (Mafuta Farm)	Uasin Gishu	Kenya	Maize	Maize	0.004	0.1	0.01	2	10.5	1379.69	3	17	2763.46	1166.19	3487.42	13	0.45	0.015	0.693763	4.38609	18.8622	0.0112117	0.409524	12.6479	12.7006	0.0035	0.005	0.005	1.53071	0.1	0.0041153	0.15	0.0015	0.302973	0.01	0.0015	0.356935	0.01	0.002	0.5	0.00718946	0.0138182	0.001
13756-0197	Ky_0052_C02	KY_SL_052	35.3354	0.817639	2118.07	Moiben (Mafuta Farm)	Uasin Gishu	Kenya	Green leafy vegetables	Pumpkin leaves	0.113104	0.373575	0.135273	33.3961	77.4005	5976.97	1093.48	1466.52	6613.26	4594.45	35913.2	19364.5	37.4658	1.19405	1.84006	102.646	1060.74	0.364759	2.74789	143.033	57.4788	0.377149	0.0926676	0.0493379	26.5469	130.059	2.55857	0.390455	1.14193	1.36757	0.01	0.0218403	0.188881	0.01	0.0375261	54.1686	4.09868	4.69684	0.621593
13756-0198	Ky_0052_C03	KY_SL_052	35.3354	0.817639	2118.07	Moiben (Mafuta Farm)	Uasin Gishu	Kenya	Fruit	Banana	0.004	0.1	0.01	2	10.5	976.281	3	494.228	690.654	294.464	11380.3	249.151	0.45	0.015	0.04	48.8786	12.9712	0.004	0.191127	4.1536	6.82129	0.0035	0.005	0.0136772	7.43937	2.70358	0.00609967	0.15	0.0015	0.01	0.01	0.0015	0.162775	0.01	0.002	6.41999	0.00960909	0.010178	0.001
13756-0199	Ky_0053_C01	KY_SL_053	35.2989	0.751917	2115.58	Kabewes, (Ngoisa Farm)	Uasin Gishu	Kenya	Maize	Maize	0.004	0.1	0.01	2	10.5	1067.87	15.478	17	2111.6	1226.37	3570.24	40.2239	0.45	0.015	0.0872256	4.68573	24.1856	0.004	0.299306	191.697	18.1887	0.0035	0.0116593	0.005	4.45445	0.263651	0.0115297	0.15	0.00952036	0.0860242	0.01	0.0015	0.746367	0.01	0.002	0.5	0.0181864	0.0335223	0.00474665
13756-0200	Ky_0053_C02	KY_SL_053	35.2989	0.751917	2115.58	Kabewes, (Ngoisa Farm)	Uasin Gishu	Kenya	Fruit	Banana	0.004	0.1	0.01	4.89563	10.5	1372.07	3	319.118	1235.34	400.499	17554.2	337.392	0.45	0.015	0.04	44.7514	14.7936	0.004	0.423576	6.87563	9.81289	0.0035	0.005	0.005	10.8395	4.12188	0.0126418	0.15	0.0015	0.0451512	0.01	0.0015	0.202138	0.01	0.002	13.4365	0.0265057	0.0138802	0.00295232
13756-0201	Ky_0053_C03	KY_SL_053	35.2989	0.751917	2115.58	Kabewes, (Ngoisa Farm)	Uasin Gishu	Kenya	Fruit	Mango	0.004	0.1	0.01	4.07017	10.5	533.192	3	171.82	940.007	526.275	10798.1	726.792	0.45	0.015	0.04	43.3935	5.5	0.004	0.402413	4.21623	3.44485	0.0035	0.005	0.005	12.66	3.51989	0.0475156	0.15	0.00388706	0.02122	0.01	0.0015	0.045	0.01	0.002	4.26516	0.0830199	0.0230396	0.0105935
13756-0202	Ky_0053_C04	KY_SL_053	35.2989	0.751917	2115.58	Kabewes, (Ngoisa Farm)	Uasin Gishu	Kenya	Green leafy vegetables	Sukuma wiki	0.0527301	0.752168	0.111252	33.2505	134.145	4273.62	187.513	368.658	3702.24	4299.6	29484.7	15006.4	11.5033	0.168764	0.406383	98.069	183.234	0.102004	2.39805	43.6503	55.9699	0.0876602	0.0259921	0.0722747	29.1993	114.222	4.25184	1.04872	0.273203	0.808365	0.01	0.0430883	2.45438	0.01	0.0130221	140.857	2.50936	1.17228	0.476609
13756-0203	Ky_0053_C05	KY_SL_053	35.2989	0.751917	2115.58	Kabewes, (Ngoisa Farm)	Uasin Gishu	Kenya	Grain	Sorghum	0.0237699	0.1	0.01	2	10.5	1254.34	53.9527	958.15	1957.55	791.054	6665.35	492.555	0.45	0.0502074	0.300024	37.8287	50.2197	0.0531082	0.697737	397.623	18.7778	0.0286501	0.005	0.016281	13.9008	4.06998	0.0944535	0.15	0.0457036	0.0774607	0.01	0.0168027	0.813956	0.01	0.002	9.69358	0.208227	0.166871	0.0287849
13756-0204	Ky_0054_C01	KY_SL_054	35.3567	0.867944	2005.3	Moiben (Kapohekewya)	Uasin Gishu	Kenya	Maize	Maize	0.004	0.1	0.01	2	10.5	1281.67	11.0416	17	2514.62	1151.74	3817.16	66.116	0.45	0.015	0.04	4.61017	27.4958	0.004	0.438135	4.41493	20.3566	0.0035	0.005	0.0177282	2.11776	0.328966	0.00469511	0.15	0.00585232	0.40081	0.01	0.0015	0.180632	0.01	0.002	0.5	0.00966924	0.0178167	0.00298561
13756-0205	Ky_0054_C02	KY_SL_054	35.3567	0.867944	2005.3	Moiben (Kapohekewya)	Uasin Gishu	Kenya	Pulses	Mixed beans	0.004	0.1	0.01	11.3894	10.5	2176.55	14.1625	17	4516.49	2222.74	17428.7	1381.65	0.45	0.015	0.147265	15.5466	96.8484	0.364656	2.26661	18.5039	30.7303	0.0035	0.005	0.0139091	9.16427	10.6514	0.0164164	0.15	0.0069653	0.743172	0.01	0.0015	0.258578	0.01	0.002	6.9185	0.0174253	0.0233912	0.0030441
13756-0206	Ky_0056_C01	KY_SL_056	35.2082	0.203333	2035.83	Arwos	Nandi	Kenya	Fruit	Banana	0.004	0.1	0.01	5.23266	10.5	1475.43	3	142.934	1109.59	465.967	21006.4	201.282	0.45	0.015	0.04	31.0765	11.1845	0.0282419	0.109734	5.94539	8.49794	0.0035	0.005	0.0445357	17.4917	2.29547	0.00561659	0.15	0.0015	0.0457395	0.01	0.0015	0.164702	0.01	0.002	2.31448	0.002	0.0025	0.001
13756-0207	Ky_0056_C02	KY_SL_056	35.2082	0.203333	2035.83	Arwos	Nandi	Kenya	Roots/Tubers	Potato	0.004	0.1	0.01	6.38898	10.5	1470.81	3	17	2414.62	1515.94	24750.8	270.595	0.45	0.015	0.04	6.79977	23.1297	0.0402756	0.112474	10.7934	14.8585	0.0035	0.005	0.036765	21.8882	2.47473	0.0123988	0.15	0.0015	0.355438	0.01	0.00721051	0.257029	0.01	0.002	2.44957	0.0103444	0.0133996	0.001
13756-0208	Ky_0056_C03	KY_SL_056	35.2082	0.203333	2035.83	Arwos	Nandi	Kenya	Green leafy vegetables	Cowpea leaves	0.108847	0.1	0.024749	37.2707	158.665	4451.88	201.536	793.617	4921.97	3475.46	38485.1	12103.6	8.87851	0.331282	0.386219	75.153	263.453	0.186195	1.1261	25.884	40.5757	0.0528345	0.0354383	0.81639	36.8723	104.035	1.20817	0.713032	0.181482	0.284309	0.01	0.00457378	0.303417	0.01	0.0198885	100.899	1.98455	0.678976	0.282171
13756-0209	Ky_0056_C04	KY_SL_056	35.2082	0.203333	2035.83	Arwos	Nandi	Kenya	Pulses	Beans	0.00873231	0.1	0.01	12.6982	10.5	2605.98	35.2459	62.9144	4214.53	2420.24	23025.3	611.546	1.19685	0.0549206	0.149359	17.1766	96.5093	0.220726	0.761914	11.4968	30.2963	0.0138578	0.005	0.142124	29.2824	2.37484	0.0410294	0.15	0.0298343	1.47193	0.01	0.0015	0.261192	0.01	0.00875482	2.03918	0.0542735	0.0982573	0.0120448
13756-0210	Ky_0056_C05	KY_SL_056	35.2082	0.203333	2035.83	Arwos	Nandi	Kenya	Pulses	Beans	0.004	0.1	0.01	10.5648	10.5	2251.7	17.121	41.1732	4836.77	2171.9	17765	1395.92	0.45	0.015	0.0878667	16.0817	94.9685	0.160524	0.522112	16.695	33.8662	0.0035	0.005	0.256704	16.9416	8.91926	0.0167114	0.15	0.0118057	3.13034	0.01	0.0015	0.395251	0.01	0.002	10.5689	0.0221521	0.0421027	0.00457884
13756-0211	Ky_0056_C06	KY_SL_056	35.2082	0.203333	2035.83	Arwos	Nandi	Kenya	Green leafy vegetables	Pumpkin leaves	0.0772911	0.1	0.036839	22.4738	128.678	4897.75	304.08	1283.25	6746.47	4507.27	35449.6	13025.3	11.3727	0.444662	0.565397	59.3051	347.916	0.398995	1.14761	45.6	60.7794	0.0886672	0.266512	0.807796	46.4432	92.6946	1.25529	0.384521	0.266144	1.1831	0.01	0.0198564	0.213137	0.01	0.0173274	54.434	3.57502	1.01327	0.460614
13756-0212	Ky_0056_C07	KY_SL_056	35.2082	0.203333	2035.83	Arwos	Nandi	Kenya	Green leafy vegetables	Sukuma wiki	0.0460119	0.1	0.01	15.6591	1553.51	6243.64	109.173	200.477	4342.91	11093.8	42882	26584.5	5.91479	0.181909	0.32728	40.9485	166.963	0.277722	0.636592	11.691	30.7785	0.0252537	0.030822	4.28143	59.0164	202.012	0.277514	0.502722	0.110022	6.42532	0.01	0.021892	0.358182	0.01	0.0513514	78.296	0.47542	0.300785	0.0711954
13756-0213	Ky_0056_C08	KY_SL_056	35.2082	0.203333	2035.83	Arwos	Nandi	Kenya	Maize	Maize	0.004	0.1	0.01	2	10.5	1232.61	8.09437	17	2260.46	1167.62	3219.12	129.269	0.45	0.015	0.203871	4.15487	20.5187	0.00976466	0.163187	285.552	17.2569	0.0035	0.005	0.0345458	5.04943	0.36302	0.00493456	0.15	0.0015	0.123489	0.01	0.0015	0.919706	0.01	0.002	0.5	0.0114978	0.0205136	0.00247857
13756-0214	Ky_0056_C09	KY_SL_056	35.2082	0.203333	2035.83	Arwos	Nandi	Kenya	Green leafy vegetables	Isochot	0.151433	1.51885	0.01	11.7077	82.4636	4444.39	336.328	381.863	4191.16	4683.38	40867.6	11600.3	14.5312	0.534884	0.536703	49.6853	348.427	0.340898	0.813255	250.772	28.6413	0.0988661	0.0565562	0.185234	40.3317	87.4402	0.600091	0.708641	0.28243	0.263126	0.01	0.0730802	9.38826	0.01	0.0216858	53.1581	0.912228	0.966524	0.176731
13756-0215	Ky_0056_C11	KY_SL_056	35.2082	0.203333	2035.83	Arwos	Nandi	Kenya	Green leafy vegetables	Amaranth	0.115798	0.1	0.0478609	22.8063	114.881	10308.3	454.637	465.401	3067.69	4028.46	47002.5	19054.2	23.581	0.806499	0.830975	130.97	497.888	0.712684	0.791206	22.2602	115.507	0.153017	0.0514018	0.851957	52.5947	136.398	3.17243	0.786785	0.373131	0.604179	0.01	0.0679451	0.045	0.01	0.0333811	146.584	3.30612	1.87793	0.534639
13756-0216	Ky_0056_C12	KY_SL_056	35.2082	0.203333	2035.83	Arwos	Nandi	Kenya	Green leafy vegetables	Spinach	0.0946506	0.1	0.01	15.6993	20766.8	14539.4	242.334	342.833	3294.77	4002.33	59499	10978.5	12.5783	0.45592	0.463575	257.058	281.636	0.485103	0.602592	24.0869	121.396	0.0766612	0.0438289	0.26463	90.9006	78.6276	1.74824	0.991275	0.218533	0.702725	0.01	0.107507	0.319554	0.01	0.0263412	77.7807	2.21019	1.23653	0.367606
13756-0217	Ky_0057_C01	KY_SL_057	35.2216	0.143972	2028.66	Chepkuwyuk	Nandi	Kenya	Chilli	Chilli	0.0136792	0.1	0.01	12.4906	10.5	1796.13	9.16285	17	2895.13	2237.41	25694.7	945.195	0.45	0.015	0.180269	8.9473	5.5	0.0699621	0.482227	1848.32	12.5126	0.0035	0.005	0.33621	25.6538	6.45714	0.0102095	0.15	0.0015	0.685333	0.032078	0.0191132	1.56934	0.01	0.002	3.40574	0.0241337	0.0269776	0.00378602
13756-0218	Ky_0057_C02	KY_SL_057	35.2216	0.143972	2028.66	Chepkuwyuk	Nandi	Kenya	Green leafy vegetables	Isochot	0.117777	0.494728	0.01	21.628	168.207	4172.93	294.685	387.776	4608.68	5384.57	44329.8	11625.9	14.5135	0.463028	0.540398	63.9158	337.832	0.223926	0.715644	44.8327	34.4327	0.0911542	0.0368152	1.03285	38.5456	97.8813	0.465334	0.565497	0.233728	0.629674	0.01	0.0303152	0.614347	0.01	0.0191047	56.9241	0.972087	0.834072	0.15083
13756-0219	Ky_0057_C03	KY_SL_057	35.2216	0.143972	2028.66	Chepkuwyuk	Nandi	Kenya	Vegetable	Pumpkin	0.004	0.1	0.01	10.7176	10.5	1872.68	6.68478	601.052	1998.72	906.05	26741.3	1379.44	0.45	0.015	0.04	11.7765	21.1081	0.117896	0.607494	6.65737	9.83679	0.00889129	0.005	0.160086	45.3015	12.046	0.442912	0.15	0.00586688	0.112179	0.01	0.0015	0.144468	0.01	0.00727058	11.4989	0.675082	0.0430112	0.111482
13756-0220	Ky_0057_C04	KY_SL_057	35.2216	0.143972	2028.66	Chepkuwyuk	Nandi	Kenya	Green leafy vegetables	Spring onion	0.0274117	0.1	0.01	15.2913	154.699	2150.41	42.1071	65.9981	4181.28	8286.27	43124.5	4119.17	1.60583	0.0617514	1.11545	33.6729	78.7618	0.0390088	0.817739	234.221	31.3526	0.0181222	0.005	0.0813245	50.4237	41.8637	0.050047	0.15	0.0231486	0.545093	0.01	0.0119986	1.5294	0.01	0.00456233	49.6908	0.141481	0.131506	0.017676
13756-0221	Ky_0057_C05	KY_SL_057	35.2216	0.143972	2028.66	Chepkuwyuk	Nandi	Kenya	Maize	Maize	0.004	0.1	0.01	2	10.5	1071.55	3	17	2048.35	1197.26	3846.52	83.4211	0.45	0.015	0.04	4.07939	15.9273	0.004	0.138294	6.13435	16.4206	0.0035	0.005	0.0230319	6.89327	0.769425	0.0015	0.15	0.0015	0.0371058	0.01	0.0015	0.298295	0.01	0.002	1.00324	0.002	0.0025	0.001
13756-0222	Ky_0057_C06	KY_SL_057	35.2216	0.143972	2028.66	Chepkuwyuk	Nandi	Kenya	Green leafy vegetables	Pumpkin leaves	0.0517198	0.1	0.0374401	16.8512	156.484	4460.39	254.429	1026.57	8697.12	3887.45	33909.2	4395.57	9.63156	0.324804	0.648097	33.6899	289.712	0.283259	2.56717	26.9185	54.2835	0.0773083	0.0394418	0.831058	62.4231	30.5898	0.981411	0.307332	0.220251	1.3363	0.01	0.00543049	0.243656	0.0297136	0.0135429	19.0817	1.88662	0.748386	0.260461
13756-0223	Ky_0057_C07	KY_SL_057	35.2216	0.143972	2028.66	Chepkuwyuk	Nandi	Kenya	Grain	Sorghum	0.0253773	0.1	0.01	2	10.5	1061.79	18.9222	513.456	2257.91	1132.29	4322.94	217.128	0.45	0.030478	1.14391	13.442	48.8383	0.0215343	0.571959	4.82291	17.2655	0.0035	0.005	0.0305951	12.9162	2.14186	0.0130778	0.15	0.0155302	0.113273	0.01	0.0015	0.045	0.01	0.00585243	3.31538	0.0359003	0.0480667	0.00473864
13756-0224	Ky_0057_C08	KY_SL_057	35.2216	0.143972	2028.66	Chepkuwyuk	Nandi	Kenya	Fruit	Mboniot fruit	0.004	0.1	0.01	11.5501	47.3567	3067.36	8.39331	17	5280.24	2910.08	42940.3	1106.27	0.45	0.015	0.613282	17.0481	136.213	0.131668	1.29213	27.0488	42.253	0.0035	0.005	0.285164	78.2331	8.12534	0.0312147	0.15	0.00756601	0.182734	0.01	0.0015	0.418096	0.01	0.00650978	5.93651	0.0240848	0.0183603	0.004563
13756-0225	Ky_0057_C09	KY_SL_057	35.2216	0.143972	2028.66	Chepkuwyuk	Nandi	Kenya	Green leafy vegetables	Isakchat	0.0831511	0.247201	0.0346972	41.1923	447.493	6754.31	252.885	432.797	10939.8	9234.95	40853.2	16953.7	9.21213	0.350579	0.449577	108.086	321.541	0.129607	0.834455	49.4959	158.799	0.0657672	0.0314343	0.0721846	59.2673	129.706	0.901371	0.426633	0.187412	1.03519	0.01	0.293334	0.530499	0.01	0.0161901	88.1757	2.35628	0.94577	0.2633
13756-0226	Ky_0057_C10	KY_SL_057	35.2216	0.143972	2028.66	Chepkuwyuk	Nandi	Kenya	Green leafy vegetables	Cabbage	0.0123415	0.1	0.01	15.2822	717.353	3022.33	24.3872	50.7048	4808.23	15476.4	39600.7	6753.08	2.78728	0.0415569	0.607823	24.9104	74.2793	0.0747342	0.809084	652.079	25.7032	0.0035	0.005	0.0771326	107.383	63.9758	0.258474	0.15	0.0354408	0.335723	0.01	0.00831461	57.4258	0.01	0.0240813	13.2184	0.354386	0.0802453	0.0421092
13756-0227	Ky_0057_C11	KY_SL_057	35.2216	0.143972	2028.66	Chepkuwyuk	Nandi	Kenya	Green leafy vegetables	Spinach	0.0595129	0.450332	0.107187	12.7203	5706.22	19832	197.349	333.485	2639.95	3887.42	75492.5	14887.8	7.10454	0.254289	0.534837	852.225	213.206	0.19909	1.0826	35.9536	264.192	0.0647955	0.0222954	0.136126	179.424	140.344	1.17117	0.444716	0.104919	0.12118	0.01	0.601638	0.596849	0.01	0.0456331	177.459	2.74793	1.12137	0.286605
13756-0228	Ky_0057_C12	KY_SL_057	35.2216	0.143972	2028.66	Chepkuwyuk	Nandi	Kenya	Pulses	Cowpeas	0.144623	0.1	0.01	21.3361	44.1228	4661.84	190.07	980.941	4118.71	3482.1	25264.1	24842.7	7.63012	0.29715	0.516971	211.747	246.716	0.102931	1.51673	18.4376	43.7999	0.0637078	0.013473	0.024282	95.8327	270.772	0.46659	0.632483	0.137642	0.130773	0.01	0.0132201	0.272055	0.01	0.0233926	371.193	1.77438	1.68172	0.164903
13756-0229	Ky_0058_C01	KY_SL_058	35.3092	0.115139	2227.41	Ngabuat	Nandi	Kenya	Fruit	Avocado	0.004	0.1	0.01	37.4752	28.2039	1887.06	3	53.5965	2189.66	1408.73	23408.3	800.658	0.45	0.015	0.248944	20.8183	41.3564	0.150444	1.18595	1029.61	26.6483	0.0035	0.005	0.005	39.4644	7.65306	0.0137134	0.15	0.0015	0.19028	0.01	0.0584796	32.7019	0.01	0.0318898	5.51297	0.0373053	0.0183824	0.00477948
13756-0230	Ky_0058_C02	KY_SL_058	35.3092	0.115139	2227.41	Ngabuat	Nandi	Kenya	Tea	Tea	0.0451701	0.1	0.01	18.4348	84.2688	2784.59	275.904	108.34	2954.04	2086.61	19471.3	6602.93	3.16537	0.184834	0.434145	154.94	113.34	0.0820635	1.37097	215.453	21.542	0.0299493	0.005	0.005	44.0069	63.1672	0.0760434	0.15	0.0415105	0.0262444	0.01	0.0015	2.88345	0.01	0.00461458	109.988	0.125234	0.188148	0.0242732
13756-0231	Ky_0058_C03	KY_SL_058	35.3092	0.115139	2227.41	Ngabuat	Nandi	Kenya	Roots/Tubers	Sweet potato	0.004	0.1	0.01	4.53423	42.9621	804.37	39.4551	46.0219	1852.95	561.927	14917.1	888.717	1.8406	0.100293	0.04	15.5685	60.647	0.0353255	0.045	4.20404	3.77826	0.00855714	0.005	0.005	15.5854	16.3936	0.0436969	0.15	0.0417063	0.0814905	0.01	0.0015	0.045	0.01	0.002	25.0462	0.0948892	0.111603	0.014278
13756-0232	Ky_0058_C04	KY_SL_058	35.3092	0.115139	2227.41	Ngabuat	Nandi	Kenya	Fruit	Banana	0.004	0.1	0.01	5.59081	10.5	1216.26	3	71.9578	1103.68	434.892	16182.9	127.895	0.45	0.015	0.04	8.288	5.5	0.0102271	0.045	4.40458	64.3571	0.0035	0.005	0.005	11.7184	2.34719	0.00481223	0.15	0.0015	0.0639856	0.01	0.0015	0.0906047	0.01	0.002	2.96641	0.002	0.0025	0.001
13756-0233	Ky_0058_C05	KY_SL_058	35.3092	0.115139	2227.41	Ngabuat	Nandi	Kenya	Green leafy vegetables	Mbazi	0.004	0.1	0.01	12.2408	10.5	1621.45	3	17	3638.44	1892.5	19430.7	896.961	0.45	0.015	0.04	11.6429	26.9687	0.0753714	0.755718	446.023	27.1782	0.0035	0.005	0.0301911	30.8578	6.13497	0.00807018	0.15	0.0015	2.39715	0.01	0.00838998	13.3166	0.01	0.00964651	8.1652	0.002	0.0025	0.001
13756-0234	Ky_0058_C06	KY_SL_058	35.3092	0.115139	2227.41	Ngabuat	Nandi	Kenya	Green leafy vegetables	Isakchat	0.0885442	0.203777	0.0413669	28.8741	634.412	4844.32	549.896	588.262	10107.4	7425.55	41854	14611.1	62.2995	1.62135	0.328704	44.1992	678.289	0.313139	0.309734	19.5715	66.7616	0.176865	0.0378559	0.0322662	31.1379	147.096	0.349199	3.60477	0.919709	3.88813	0.01	0.0687979	0.878094	0.0407527	0.029437	40.7773	0.838611	1.4255	0.147023
13756-0235	Ky_0058_C07	KY_SL_058	35.3092	0.115139	2227.41	Ngabuat	Nandi	Kenya	Roots/Tubers	Potato	0.004	0.1	0.01	6.89857	72.1597	1790.14	31.3379	102.402	2853.84	1669.52	24812.5	704.648	1.89577	0.0537687	0.163573	14.1022	54.099	0.0456506	0.121201	17.136	14.3341	0.00871327	0.005	0.0168853	14.4968	8.76102	0.020171	0.339214	0.0188244	1.31283	0.01	0.00728046	0.364873	0.01	0.00517337	3.76005	0.0362481	0.0475221	0.00890272
13756-0236	Ky_0058_C08	KY_SL_058	35.3092	0.115139	2227.41	Ngabuat	Nandi	Kenya	Maize	Maize	0.004	0.1	0.01	2	21.2964	1181.1	3	17	3043.28	968.371	3370.75	32.6404	0.45	0.015	0.04	4.33691	16.4061	0.004	0.045	5.321	14.8248	0.0035	0.005	0.0100903	2.42129	0.289044	0.0015	0.15	0.00316171	0.491162	0.01	0.0015	0.226429	0.01	0.002	0.5	0.00474831	0.00668145	0.001
13756-0237	Ky_0058_C09	KY_SL_058	35.3092	0.115139	2227.41	Ngabuat	Nandi	Kenya	Roots/Tubers	Spring onion	0.0446467	0.1	0.0235879	12.8748	67.1106	1319	70.5928	74.0973	2912.27	3385.57	29340.3	4187.6	2.97169	0.162331	0.221803	23.7637	103.11	0.0367281	0.307621	13.3818	28.0922	0.0186692	0.005	0.021338	23.8252	58.6208	0.0549406	0.321143	0.0569147	0.0810773	0.01	0.0263679	0.045	0.01	0.002	56.071	0.138409	0.166142	0.022078
13756-0238	Ky_0058_C10	KY_SL_058	35.3092	0.115139	2227.41	Ngabuat	Nandi	Kenya	Fruit	Yam	0.14727	0.1	0.01	2	48.9572	1090.55	13.4777	17	1144.95	609.119	13911.2	885.529	0.45	0.015	0.04	11.4351	24.9682	0.0453721	0.045	10.0382	44.4924	0.0035	0.005	0.0169521	1.96655	13.4525	0.0118915	0.15	0.00972559	0.132252	0.01	0.0169605	0.316319	0.01	0.002	17.6335	0.0220609	0.0317478	0.00410705
13756-0239	Ky_0059_C01	KY_SL_059	35.2569	0.162361	2083.49	Kipkoror	Nandi	Kenya	Maize	Maize	0.004	0.1	0.01	2	31.4145	1292.13	3	17	2674.29	1143.32	3459.14	32.3325	0.45	0.015	0.218625	5.85057	25.8393	0.0171657	0.224265	25.407	25.0938	0.0035	0.0100133	0.0187535	3.78473	0.277205	0.00383058	0.15	0.0015	0.481631	0.01	0.0015	0.375965	0.01	0.002	0.5	0.00770266	0.0139234	0.00202598
13756-0240	Ky_0059_C02	KY_SL_059	35.2569	0.162361	2083.49	Kipkoror	Nandi	Kenya	Tea	Tea	0.0296092	0.1	0.0307273	15.6535	74.566	2601.17	500.518	84.142	3822.21	2386.25	18924.7	4200.19	2.33801	0.0797603	1.0754	807.363	88.7141	0.228138	7.35945	156.574	24.1076	0.0299854	0.005	0.0641736	37.4918	24.2378	0.247103	0.15	0.0419218	0.01	0.01	0.00567665	6.27682	0.01	0.00750331	39.8525	0.268074	0.165261	0.061784
13756-0241	Ky_0059_C03	KY_SL_059	35.2569	0.162361	2083.49	Kipkoror	Nandi	Kenya	Green leafy vegetables	Pumpkin leaves	0.0394762	0.1	0.01	19.6893	32.8588	5134.94	146.474	959.435	4514.6	3665.79	32687	9526.28	7.39097	0.234292	0.508725	30.1727	183.121	0.276766	1.41827	525.027	38.6606	0.0516644	0.0152575	0.0967094	30.6612	84.2424	1.8612	0.332968	0.136444	0.506908	0.0227052	0.00993403	23.9245	0.01	0.0104874	89.231	3.58097	0.604103	0.551045
13756-0242	Ky_0059_C04	KY_SL_059	35.2569	0.162361	2083.49	Kipkoror	Nandi	Kenya	Green leafy vegetables	Sukuma wiki	0.0229627	0.1	0.01	16.523	96.8578	5265.83	66.8197	174.881	3633.54	5093.58	45567.8	22431	4.56192	0.148837	0.788096	36.1896	123.532	0.154639	0.999622	1141.76	33.148	0.0244532	0.005	0.146031	43.5848	206.029	0.363103	0.15	0.0515887	1.18279	0.01	0.0604555	39.0891	0.0222077	0.00444105	146.446	0.603044	0.303309	0.0839213
13756-0243	Ky_0059_C05	KY_SL_059	35.2569	0.162361	2083.49	Kipkoror	Nandi	Kenya	Fruit	Tomatoes	0.00857678	0.1	0.01	10.2439	128.217	2083.28	13.4021	36.6224	3806.11	2257.36	41654.6	424.679	0.45	0.015	0.139312	13.8332	47.2546	0.0923062	0.381424	712.202	20.4372	0.00782536	0.005	0.0802586	26.2885	2.94833	0.0793474	0.15	0.00551713	0.434012	0.01	0.0198662	4.31714	0.01	0.0080408	3.03647	0.0708719	0.043434	0.0127586
13756-0244	Ky_0059_C06	KY_SL_059	35.2569	0.162361	2083.49	Kipkoror	Nandi	Kenya	Fruit	Avocado	0.00902753	0.1	0.01	7.82429	10.5	1766.27	8.47968	55.1985	2334.9	1236.33	21447.9	601.652	0.45	0.015	0.0846741	20.2768	40.3958	0.160142	5.22065	15.4274	31.7481	0.0035	0.005	0.005	19.0528	4.56161	0.0163375	0.15	0.0108382	0.0496558	0.01	0.0803763	0.108784	0.01	0.00527804	4.02574	0.0295697	0.0290584	0.00511303
13756-0245	Ky_0060_C01	KY_SL_060	35.2901	0.216417	2200.93	Kapkorid/Lessos	Nandi	Kenya	Fruit	Passion fruit	0.004	0.1	0.01	10.4013	10.5	1104.25	3	17	2047.45	1044.01	13563.1	423.85	0.45	0.015	0.144055	6.75156	26.5494	0.0612473	0.399369	16.901	24.409	0.0035	0.005	0.005	6.75202	4.55092	0.0015	0.15	0.0015	0.390905	0.01	0.00431809	0.326411	0.01	0.002	1.56657	0.002	0.00552065	0.001
13756-0246	Ky_0060_C02	KY_SL_060	35.2901	0.216417	2200.93	Kapkorid/Lessos	Nandi	Kenya	Maize	Maize	0.004	0.1	0.01	2	10.5	841.72	3	17	1785.67	853.866	2792.34	64.9391	0.45	0.015	0.0891591	4.07655	16.3945	0.004	0.318821	10.8144	17.5278	0.0035	0.0124112	0.0116352	4.93976	0.431936	0.00735331	0.15	0.0015	0.266669	0.01	0.0015	0.235756	0.01	0.002	0.5	0.0126867	0.0148206	0.001
13756-0247	Ky_0060_C03	KY_SL_060	35.2901	0.216417	2200.93	Kapkorid/Lessos	Nandi	Kenya	Roots/Tubers	Onion	0.0498244	0.1	0.01	14.5459	76.0655	2765.08	42.3718	87.7781	3347.82	8320.98	55200.6	8614.59	2.26999	0.090902	0.279169	45.7557	93.2991	0.028365	0.20709	47.5919	20.3362	0.0142528	0.0104836	0.0149919	16.5359	78.4481	0.048586	0.15	0.0434073	1.10386	0.01	0.00937601	1.43016	0.01	0.002	85.1575	0.115255	0.12166	0.0162293
13756-0248	Ky_0060_C04	KY_SL_060	35.2901	0.216417	2200.93	Kapkorid/Lessos	Nandi	Kenya	Green leafy vegetables	Spinach	0.136317	0.486195	0.0284076	35.2833	6723.09	8926.74	424.748	452.853	5138.23	7552.53	74689.5	9998.26	22.6814	1.23608	0.613897	290.418	546.448	0.323028	0.758844	17.6232	145.84	0.145991	0.0261375	0.0252034	46.4215	79.4746	0.525924	1.21819	0.407374	0.428328	0.01	0.110557	0.045	0.0546805	0.0148698	59.4744	1.02427	1.31887	0.173197
13756-0249	Ky_0060_C05	KY_SL_060	35.2901	0.216417	2200.93	Kapkorid/Lessos	Nandi	Kenya	Pulses	Peas	0.004	0.1	0.01	11.2912	47.5144	2367.07	18.7765	17	5042.22	2190.99	16640.5	3391.95	0.45	0.0388996	0.298618	16.0416	86.1447	0.0540221	0.963119	10.6161	55.7196	0.0035	0.005	0.005	8.90565	37.3375	0.0647578	0.15	0.0171836	3.35692	0.01	0.00376027	0.0919142	0.01	0.002	38.5319	0.104097	0.0507944	0.0145622
13756-0250	Ky_0060_C06	KY_SL_060	35.2901	0.216417	2200.93	Kapkorid/Lessos	Nandi	Kenya	Green leafy vegetables	Sukuma Wiki	0.0819737	0.1	0.01	12.7383	277.565	5222.23	54.0586	178.606	6760.98	11781.7	47932.3	23887.2	2.7526	0.106747	0.402156	47.1436	120.312	0.0763097	0.925236	1187.33	52.2185	0.0256595	0.005	0.083729	28.6599	257.25	0.20013	0.15	0.0317871	0.571771	0.01	0.0323963	5.63588	0.0239094	0.002	200.377	0.296088	0.210952	0.0404494
13756-0251	Ky_0060_C07	KY_SL_060	35.2901	0.216417	2200.93	Kapkorid/Lessos	Nandi	Kenya	Green leafy vegetables	Amaranth	0.110518	0.254569	0.0213049	29.8169	80.9334	12272.4	271.415	313.813	5148.69	4864.87	61628.6	21139.5	13.0964	0.518366	0.736314	136.934	377.023	0.191221	0.59331	16.3065	54.9736	0.0726648	0.0210544	0.005	26.0207	193.538	1.09305	1.09507	0.27794	0.409695	0.01	0.0407638	0.368563	0.01	0.00957633	198.499	1.26535	0.796562	0.206058
13756-0252	Ky_0060_C08	KY_SL_060	35.2901	0.216417	2200.93	Kapkorid/Lessos	Nandi	Kenya	Green leafy vegetables	Isochot	0.113644	3.70552	0.0210708	30.7553	69.1844	6061.47	247.898	430.851	4453.34	5159.16	42335.6	15413.9	14.1239	0.451723	0.859686	113.298	321.29	0.165525	0.82632	50.653	36.2413	0.0651258	0.0245243	0.005	22.4984	126.879	0.577078	0.947078	0.29193	0.738877	0.01	0.145857	1.87307	0.0227688	0.0105637	135.754	1.0713	0.669043	0.163279
13756-0253	Ky_0060_C09	KY_SL_060	35.2901	0.216417	2200.93	Kapkorid/Lessos	Nandi	Kenya	Chilli	Chilli	0.0257829	0.23224	0.01	12.576	114.462	2346.51	15.7144	17	3073.8	2523.1	25081.3	4195.08	0.45	0.0490929	1.94394	17.5851	65.7765	0.0931714	1.19146	2268.62	23.0771	0.0035	0.019102	0.0100441	11.3213	37.0138	0.0213162	0.15	0.00515971	2.54818	0.0245299	0.0247148	10.0593	0.0269936	0.002	18.4376	0.038609	0.0429124	0.00629468
13756-0254	Ky_0060_C10	KY_SL_060	35.2901	0.216417	2200.93	Kapkorid/Lessos	Nandi	Kenya	Fruit	Wild strawberry	0.0383576	0.1	0.01	15.1082	10.5	2539.5	79.4469	115.718	3087.87	1276.3	17727.8	7239.68	3.03392	0.136189	0.484145	47.0323	117.857	0.049831	0.82962	28.2477	21.0885	0.0228271	0.005	0.0144068	9.30846	92.4805	0.101415	0.15	0.0702784	0.191302	0.01	0.0070493	0.416941	0.01	0.00546327	183.087	0.259879	0.226641	0.0369998
13756-0255	Ky_0060_C11	KY_SL_060	35.2901	0.216417	2200.93	Kapkorid/Lessos	Nandi	Kenya	Fruit	Strawberry	0.0662944	0.1	0.0261504	19.3038	72.6233	2508.95	287.471	333.206	2865.35	1575.92	20171.2	5486.82	11.9063	0.8411	0.350672	60.2646	355.8	0.169954	0.543142	24.4054	22.9274	0.0960821	0.0194598	0.014248	10.1669	58.7784	0.256423	0.15	0.222206	0.255582	0.01	0.00920846	0.126209	0.01	0.00795246	106.511	0.650925	0.875773	0.0893106
13756-0256	Ky_0060_C12	KY_SL_060	35.2901	0.216417	2200.93	Kapkorid/Lessos	Nandi	Kenya	Green leafy vegetables	Nderemwat	0.0967945	0.209425	0.0330396	31.9585	442.539	11921.4	126.429	254.44	2987.29	2851.17	91123.6	26589.4	7.04089	0.245714	0.269414	234.904	154.077	0.122215	0.834803	34.2534	41.7109	0.045663	0.0104485	0.0112797	41.9035	246.869	0.547061	0.460267	0.141114	0.585005	0.01	0.0261367	0.948108	0.01	0.00597034	271.203	1.06719	0.57366	0.133528
13756-0257	Ky_0060_C13	KY_SL_060	35.2901	0.216417	2200.93	Kapkorid/Lessos	Nandi	Kenya	Green leafy vegetables	Isakchat	0.111074	0.260269	0.01	19.5862	951.095	5659.43	106.534	201.327	6809.41	4983.47	39433.1	27270.6	2.36863	0.256433	0.838562	78.9602	140.347	0.13144	0.56104	4096.98	41.7607	0.0319919	0.019341	0.0220201	14.8346	259.148	0.278083	0.15	0.0556787	0.274402	0.038874	0.174001	5.88933	0.0375609	0.00645338	194.706	0.59367	0.411673	0.0765471
13756-0258	Ky_0061_C01	KY_SL_061	35.1347	0.231222	2070.72	Chepterit, 1 Kuwur Ter	Nandi	Kenya	Grain	Sorghum	0.353945	0.1	0.01	5.53196	29.3346	1352.47	299.15	1024.04	1293.92	776.682	4024.9	1201.02	6.26866	0.271449	9.74316	25.6262	278.467	0.196138	4.67136	10.045	20.7374	0.089544	0.0147507	0.0367272	10.307	14.2199	0.500434	0.15	0.200505	0.267715	0.01	0.00507021	0.045	0.01	0.0169348	21.5428	1.32651	0.720689	0.17095
13756-0259	Ky_0061_C02	KY_SL_061	35.1347	0.231222	2070.72	Chepterit, 1 Kuwur Ter	Nandi	Kenya	Maize	Maize	0.004	0.1	0.01	2	10.5	1014.48	9.38989	17	2367.7	849.638	3621.79	79.4219	0.45	0.015	0.04	4.69964	18.9347	0.00934499	0.208409	2.82796	18.2643	0.0035	0.005	0.0765839	9.14334	0.455409	0.0072467	0.15	0.00685924	0.117163	0.01	0.0015	0.108063	0.01	0.002	0.5	0.0176877	0.0234184	0.00234551
13756-0260	Ky_0061_C03	KY_SL_061	35.1347	0.231222	2070.72	Chepterit, 1 Kuwur Ter	Nandi	Kenya	Green leafy vegetables	Pumpkin leaves	0.118984	0.1	0.0316901	21.5782	76.735	6902.8	345.946	1073.93	9188.53	4686.42	46289.1	8956.2	9.02208	0.326269	0.755799	62.4463	375.706	0.171088	1.09036	41.4456	70.796	0.0819181	0.0253147	0.0322579	90.3962	51.6328	0.426567	0.343765	0.235197	3.90672	0.01	0.0215345	0.482935	0.0239197	0.0264711	27.0836	2.4168	0.898185	0.250755
13756-0261	Ky_0061_C04	KY_SL_061	35.1347	0.231222	2070.72	Chepterit, 1 Kuwur Ter	Nandi	Kenya	Pulses	Beans	0.004	0.1	0.01	11.5306	10.5	2157.67	7.89189	17	3690.08	2257.34	17480.8	1866.61	0.45	0.015	0.04	16.478	77.212	0.188716	0.528311	9.1527	30.9997	0.0035	0.005	0.0334832	38.0823	14.3957	0.0156506	0.15	0.00451824	0.576565	0.01	0.0015	0.045	0.01	0.002	9.41788	0.0206469	0.0142034	0.00255842
13756-0262	Ky_0061_C05	KY_SL_061	35.1347	0.231222	2070.72	Chepterit, 1 Kuwur Ter	Nandi	Kenya	Roots/Tubers	Potato	0.004	0.1	0.01	7.06293	10.5	1625.6	7.29594	17	2050.38	1205.36	24656.4	566.639	0.45	0.015	0.04	7.04118	19.5524	0.0335496	0.045	11.5693	9.65323	0.0035	0.005	0.0108865	31.3671	5.63886	0.0265132	0.15	0.0050749	0.142488	0.01	0.0110075	0.409559	0.01	0.00622073	6.63365	0.0402199	0.0195014	0.00746147
13756-0263	Ky_0061_C06	KY_SL_061	35.1347	0.231222	2070.72	Chepterit, 1 Kuwur Ter	Nandi	Kenya	Fruit	Banana	0.004	0.1	0.01	4.61937	10.5	1076.34	7.95206	256.131	868.366	320.679	13727.7	218.996	0.45	0.015	0.04	15.3848	12.6127	0.004	0.045	5.53335	5.65746	0.0035	0.005	0.005	7.37518	3.51025	0.00714495	0.15	0.00852147	0.026139	0.01	0.0015	0.260804	0.01	0.002	4.04764	0.0176742	0.0190062	0.00284884
13756-0264	Ky_0062_C01	KY_SL_062	35.1313	0.245	2078.5	Segut	Nandi	Kenya	Green leafy vegetables	Sukuma wiki	0.0642412	0.1	0.01	30.5122	281.313	6195.35	61.2397	173.647	6989.68	12649.6	43637.4	22443.8	2.49943	0.0684194	0.330024	83.0084	150.367	0.0791723	0.414691	27.4229	55.591	0.0124168	0.005	0.0180059	93.1674	128.583	0.154117	0.15	0.0532288	1.67633	0.01	0.0580809	0.465272	0.01	0.0317724	78.6905	0.545543	0.200551	0.0570208
13756-0265	Ky_0062_C02	KY_SL_062	35.1313	0.245	2078.5	Segut	Nandi	Kenya	Maize	Maize	0.004	0.1	0.01	2	24.3296	869.85	6.17203	17	1998.82	992.548	2967.67	87.3755	0.45	0.015	0.04	4.1229	16.3037	0.004	0.26024	13.121	15.5417	0.0035	0.005	0.0318395	6.80419	0.432159	0.00696512	0.15	0.00390951	0.0676863	0.01	0.0015	0.390288	0.01	0.002	0.5	0.0116904	0.0146083	0.001
13756-0266	Ky_0062_C03	KY_SL_062	35.1313	0.245	2078.5	Segut	Nandi	Kenya	Fruit	Avocado	0.004	0.1	0.01	19.2934	25.6686	1283.11	18.4437	40.0474	1974.12	1299.27	24467	325.592	0.45	0.015	0.04	22.9126	42.4607	0.194974	1.58354	7.0292	25.1752	0.00968436	0.005	0.005	51.3133	2.32331	0.0385023	0.15	0.0314388	0.01	0.01	0.0637081	0.045	0.01	0.0519806	2.07565	0.0923904	0.0469413	0.0137136
13756-0267	Ky_0062_C04	KY_SL_062	35.1313	0.245	2078.5	Segut	Nandi	Kenya	Fruit	Banana	0.004	0.1	0.01	4.86574	10.5	1384.05	6.5644	184.589	1550.73	611.783	17481.3	209.548	0.45	0.015	0.04	78.4991	15.0129	0.0159571	0.103908	14.2191	8.67896	0.0035	0.005	0.0130717	32.7103	2.32938	0.0157763	0.15	0.00457766	0.089183	0.01	0.0015	0.870788	0.01	0.0256464	8.1834	0.0215207	0.0140144	0.00219745
13756-0268	Ky_0063_C01	KY_SL_063	35.0398	0.384194	2098.44	Kebulowik	Nandi	Kenya	Fruit	Banana	0.004	0.1	0.01	7.86103	10.5	1211.86	3	143.759	1145.97	433.715	17038.2	125.091	0.45	0.015	0.04	8.97625	5.5	0.004	0.045	19.5564	6.02187	0.0035	0.005	0.005	22.2839	1.21941	0.0015	0.15	0.0015	0.0844747	0.01	0.0015	1.14619	0.01	0.002	1.91427	0.002	0.0025	0.001
13756-0269	Ky_0063_C02	KY_SL_063	35.0398	0.384194	2098.44	Kebulowik	Nandi	Kenya	Fruit	Passion fruit	0.004	0.1	0.01	9.0212	10.5	1353.55	3	17	2190.39	1356.2	17227.7	561.697	0.45	0.015	0.223412	8.91954	26.3825	0.07878	0.575045	96.1535	34.8918	0.0035	0.005	0.005	24.3957	3.58713	0.00522093	0.15	0.0015	1.21483	0.01	0.00519944	1.52662	0.01	0.002	5.06907	0.0134	0.00564533	0.001
13756-0270	Ky_0063_C03	KY_SL_063	35.0398	0.384194	2098.44	Kebulowik	Nandi	Kenya	Fruit	Guava	0.004	0.1	0.01	7.7527	10.5	794.304	6.37737	17	1168.91	888.504	11412.5	972.508	0.45	0.015	0.04	9.19233	16.8177	0.0576721	0.105844	10.4586	11.8472	0.0035	0.005	0.005	18.9507	6.8466	0.0174598	0.15	0.00590799	0.0821471	0.01	0.0015	0.194359	0.01	0.002	10.0693	0.0684145	0.026364	0.00865473
13756-0271	Ky_0063_C04	KY_SL_063	35.0398	0.384194	2098.44	Kebulowik	Nandi	Kenya	Green leafy vegetables	Sukuma wiki	0.0599988	0.1	0.0220629	24.0403	71.6245	6175.58	94.882	270.16	4673.33	5259.58	35620.3	29078.7	3.69718	0.104323	0.431191	73.2801	145.209	0.177038	0.55298	21.1004	36.8097	0.0273363	0.030845	0.100665	37.0001	234.799	0.257764	0.307073	0.0843287	0.854954	0.01	0.0651631	0.691646	0.01	0.0078876	211.815	0.752778	0.3252	0.092753
13756-0272	Ky_0063_C05	KY_SL_063	35.0398	0.384194	2098.44	Kebulowik	Nandi	Kenya	Green leafy vegetables	Nderema	0.117205	0.1	0.0210897	22.8458	247.327	6546.28	153.69	254.712	2948.78	3745.45	86949.1	14621.2	3.85166	0.195862	0.51138	238.362	183.126	0.164201	0.795823	232.81	38.0058	0.0368005	0.021944	0.210762	72.5745	92.1253	0.514574	0.15	0.0873621	3.23018	0.01	0.0117496	0.950456	0.0203616	0.00898181	78.4432	1.44859	0.491353	0.183899
13756-0273	Ky_0063_C06	KY_SL_063	35.0398	0.384194	2098.44	Kebulowik	Nandi	Kenya	Fruit	Mboniot fruit	0.0107604	0.1	0.01	11.7739	10.5	2372.61	15.2375	17	4108.93	2024.18	27054.9	788.225	0.45	0.015	0.04	13.7885	57.8557	0.0485142	0.226051	11.75	23.9748	0.0035	0.005	0.0155318	20.1322	6.71391	0.023956	0.15	0.0108414	0.509399	0.01	0.0015	0.193813	0.01	0.002	7.43027	0.0304213	0.0334024	0.00440674
13756-0274	Ky_0063_C07	KY_SL_063	35.0398	0.384194	2098.44	Kebulowik	Nandi	Kenya	Maize	Maize	0.004	0.1	0.01	2	24.1239	897.028	18.3231	17	1880.82	988.188	3216.89	117.598	0.45	0.015	0.04	3.94351	23.4904	0.004	0.181747	3.85356	16.68	0.0035	0.005	0.0803827	6.40525	0.472665	0.00910997	0.15	0.0135539	0.192661	0.01	0.0015	0.181255	0.01	0.002	0.5	0.0212781	0.0301752	0.00442536
13756-0275	Ky_0063_C08	KY_SL_063	35.0398	0.384194	2098.44	Kebulowik	Nandi	Kenya	Roots/Tubers	Cassava	0.004	0.1	0.01	2	10.5	805.735	45.273	45.0491	1008.05	345.013	10912.4	565.731	0.929885	0.015	0.04	5.8506	35.5955	0.0293495	0.465897	2.79519	10.0428	0.0156346	0.005	0.011802	20.5835	5.45467	0.0451132	0.15	0.0321681	0.0462485	0.01	0.00966211	0.135957	0.01	0.002	5.2829	0.160042	0.0968892	0.02137
13756-0276	Ky_0063_C09	KY_SL_063	35.0398	0.384194	2098.44	Kebulowik	Nandi	Kenya	Roots/Tubers	Carrot	0.0224826	0.1	0.01	20.691	1002.45	2606.54	96.5043	98.7887	4279.31	2423.38	43142.3	3452.53	2.30037	0.0704078	0.155644	13.3918	78.6858	0.0300243	0.209612	19.664	18.2985	0.0239398	0.0102921	0.0167163	60.1033	33.3047	0.118049	0.312543	0.066528	0.0863872	0.01	0.034364	0.71316	0.01	0.00644813	58.1624	0.395428	0.21896	0.0534322
13756-0277	Ky_0064_C01	KY_SL_064	35.0446	0.253694	2006.54	Kombe, Kipchabo	Nandi	Kenya	Fruit	Banana	0.004	0.1	0.01	8.20347	10.5	1863.15	3	139.559	1376.1	697.941	21743.3	376.916	0.45	0.015	0.0949164	30.976	5.5	0.004	0.193293	6.57574	11.1652	0.0035	0.005	0.189536	25.3617	4.22017	0.0061302	0.15	0.0015	0.0495487	0.01	0.0015	0.153466	0.01	0.002	2.19514	0.00618565	0.0025	0.001
13756-0278	Ky_0064_C02	KY_SL_064	35.0446	0.253694	2006.54	Kombe, Kipchabo	Nandi	Kenya	Tea	Tea	0.0507353	0.1	0.01	21.3561	71.3509	3014.59	359.785	134.992	3523.64	2223.44	21433.7	3829.13	5.31352	0.155487	0.833801	344.206	143.457	0.0838971	3.3972	10.8462	22.4947	0.039851	0.0147895	0.761851	60.8512	25.9155	0.172214	0.369256	0.110724	0.0351746	0.01	0.0015	0.139311	0.01	0.0160257	45.2876	0.32337	0.32226	0.0559904
13756-0279	Ky_0064_C03	KY_SL_064	35.0446	0.253694	2006.54	Kombe, Kipchabo	Nandi	Kenya	Green leafy vegetables	Sukuma wiki	0.0259472	0.1	0.0226225	26.1427	210.641	4648.77	73.4249	95.1594	4503	13805.7	32273.8	12187.1	2.77051	0.0790609	0.31704	85.6056	117.05	0.737111	1.13677	556.131	43.4784	0.0197939	0.005	8.94064	122.94	87.3469	0.969758	0.15	0.0355975	0.954525	0.01	0.0470366	4.84833	0.01	0.0689655	40.8456	1.69866	0.242923	0.200225
13756-0280	Ky_0064_C04	KY_SL_064	35.0446	0.253694	2006.54	Kombe, Kipchabo	Nandi	Kenya	Green leafy vegetables	Isochot	0.265492	3.80638	0.01	22.9312	110.406	4795.63	746.067	452.586	3684.23	4318.89	44144.3	8173.66	24.6057	0.841202	1.20965	98.2024	650.556	0.364001	1.11073	20.4354	32.0134	0.225463	0.0500329	0.323618	59.6801	50.4242	1.55582	0.38501	0.679109	0.30078	0.01	0.247377	0.045	0.01	0.0335386	36.1411	4.11719	2.10505	0.578788
13756-0281	Ky_0064_C05	KY_SL_064	35.0446	0.253694	2006.54	Kombe, Kipchabo	Nandi	Kenya	Maize	Maize	0.004	0.1	0.01	2	10.5	997.363	8.6325	17	2087.34	884.165	3436.48	77.7351	0.45	0.015	0.209805	4.23719	22.3056	0.0100982	0.418499	4.27085	18.0548	0.0035	0.0100969	0.0862584	10.0178	0.328867	0.00573441	0.15	0.0101791	0.106597	0.01	0.0015	0.199655	0.01	0.002	0.5	0.011407	0.0238999	0.001
13756-0282	Ky_0064_C06	KY_SL_064	35.0446	0.253694	2006.54	Kombe, Kipchabo	Nandi	Kenya	Roots/Tubers	Cassava	0.713791	0.1	0.01	2	128.45	1144.89	58.8422	56.3015	546.016	519.491	15229	708.77	1.62171	0.0436874	0.04	189.355	68.3088	0.275763	0.156639	2.72861	95.4814	0.0185601	0.005	0.0429445	13.4463	10.7519	0.0901624	0.15	0.0661003	3.5516	0.01	0.0740742	0.045	0.01	0.0046827	25.2729	0.221848	0.17344	0.0314349
13756-0283	Ky_0065_C01	KY_SL_065	35.031	0.0630278	2024.3	Chepkowgony	Elgeyo Marakwet	Kenya	Green leafy vegetables	Sukuma wiki	0.0394336	0.1	0.01	31.3348	119.567	7588.57	82.8972	200.313	5756.85	6771.27	48339.8	35003.8	3.18511	0.0970708	0.326191	80.176	147.104	0.0965503	0.686651	8.79977	48.3174	0.0193429	0.005	0.196917	108.738	345.133	0.171122	0.419953	0.0967816	1.08899	0.01	0.0984792	0.304816	0.0202832	0.0351064	231.237	0.666198	0.28015	0.0712272
13756-0284	Ky_0065_C02	KY_SL_065	35.031	0.0630278	2024.3	Chepkowgony	Elgeyo Marakwet	Kenya	Green leafy vegetables	Pumpkin leaves	0.0645256	0.1	0.0317236	18.6285	51.4882	4926.46	121.012	972.411	5334.5	3801.71	35095.2	8569.05	2.84084	0.148962	0.590353	61.3627	179.575	0.09603	1.54873	193.149	46.2627	0.0286079	0.0267698	0.187673	64.7238	69.4567	1.07811	0.15	0.103748	0.856375	0.01	0.0150304	0.81074	0.01	0.0392013	49.7582	4.00727	0.411936	0.506872
13756-0285	Ky_0065_C03	KY_SL_065	35.031	0.0630278	2024.3	Chepkowgony	Elgeyo Marakwet	Kenya	Green leafy vegetables	Mitiat	0.0977589	0.1	0.01	33.7175	53.0662	3362.73	171.202	204.219	3608.99	2517.63	23795.8	11100.8	6.23833	0.226858	0.578721	114.447	238.116	0.102806	0.961333	12.9929	41.7413	0.0371787	0.01412	0.98353	30.0401	88.7414	1.63963	0.598506	0.145597	0.265175	0.01	0.0390638	0.13862	0.01	0.0132959	79.2215	3.38517	0.532624	0.620341
13756-0286	Ky_0065_C04	KY_SL_065	35.031	0.0630278	2024.3	Chepkowgony	Elgeyo Marakwet	Kenya	Grain	Sorghum	0.0109243	0.1	0.01	2	10.5	1264.89	27.5558	290.071	3012.17	915.234	6350.14	200.19	0.45	0.015	0.186927	15.6268	40.738	0.0148435	0.173291	23.1635	15.7937	0.00868157	0.005	0.122443	15.4584	1.80109	0.018288	0.15	0.0198575	0.355332	0.01	0.0015	0.536596	0.01	0.00621507	0.5	0.0478438	0.0751437	0.00873268
13756-0287	Ky_0065_C05	KY_SL_065	35.031	0.0630278	2024.3	Chepkowgony	Elgeyo Marakwet	Kenya	Roots/Tubers	Onion	0.0877526	0.1	0.01	14.2601	134.594	2482.76	178.159	136.124	3042.01	5235.38	42121.6	7046.43	4.67687	0.160597	0.241027	70.3909	190.24	0.0634069	0.845491	56.6336	41.3562	0.0501293	0.0180028	0.220754	62.7091	71.6414	0.270184	0.367731	0.18819	0.112637	0.01	0.0718787	0.676081	0.0303639	0.018121	96.3545	0.96128	0.593574	0.118382
13756-0288	Ky_0065_C06	KY_SL_065	35.031	0.0630278	2024.3	Chepkowgony	Elgeyo Marakwet	Kenya	Fruit	Avocado	0.004	0.1	0.01	26.7231	10.5	1725.25	6.16335	48.696	1601.79	1254.2	10112.4	1737.69	0.45	0.015	0.086146	93.0743	33.3172	0.0954265	8.98868	16.0726	25.9486	0.0035	0.005	0.0505836	59.3578	12.2984	0.0239621	0.15	0.00592941	0.0296217	0.01	0.159927	0.210141	0.01	0.126479	3.07554	0.0711217	0.0194968	0.011109
13756-0289	Ky_0065_C07	KY_SL_065	35.031	0.0630278	2024.3	Chepkowgony	Elgeyo Marakwet	Kenya	Green leafy vegetables	Sarat	0.072482	0.1	0.01	24.0048	82.0775	5882.47	141.428	187.982	3539.4	4162.92	55990	28508.8	5.69551	0.164602	0.4818	56.3495	191.329	0.0563779	0.3495	8.01856	80.0005	0.0383253	0.0282265	0.920005	108.701	301.504	0.147679	0.746412	0.146024	2.71887	0.01	0.146755	0.242683	0.01	0.0222499	137.473	0.389498	0.437372	0.0679433
13756-0290	Ky_0066_C01	KY_SL_066	35.083	0.0801111	1982.87	Mosombor	Elgeyo Marakwet	Kenya	Green leafy vegetables	Spinach	0.204384	0.20071	0.01	22.3904	3081.77	11273.5	87.6865	105.397	3035.04	4655.01	96623.7	11736.6	3.26444	0.149718	0.663505	346.189	157.675	0.468525	1.06205	1360.95	114.249	0.0260173	0.0154684	0.0964408	114.792	68.3216	0.108901	0.15	0.0296279	0.689844	0.0256752	0.638528	20.4698	0.024181	0.00446351	107.307	0.26177	0.283184	0.040614
13756-0291	Ky_0066_C02	KY_SL_066	35.083	0.0801111	1982.87	Mosombor	Elgeyo Marakwet	Kenya	Roots/Tubers	Carrot	0.0197997	0.1	0.01	30.8183	1041.61	2397.29	81.1513	72.9222	3687.5	2335.63	46533.7	3291.38	1.10413	0.163256	0.207921	15.0626	94.2976	0.0728642	0.507096	426.886	29.0621	0.0293689	0.005	0.0288023	69.6726	29.008	0.0708493	0.15	0.0412244	0.0849008	0.01	0.101535	7.41581	0.01	0.00577189	48.8401	0.1535	0.140096	0.0235028
13756-0292	Ky_0066_C03	KY_SL_066	35.083	0.0801111	1982.87	Mosombor	Elgeyo Marakwet	Kenya	Maize	Maize	0.004	0.1	0.01	2	10.5	1057.16	3	17	2197.18	1224.43	2801.4	29.3158	0.45	0.015	0.04	3.8093	14.2523	0.0148161	0.227251	140.074	20.3653	0.0035	0.005	0.0963964	6.1059	0.1	0.0015	0.15	0.0015	0.131786	0.01	0.0015	0.76487	0.01	0.002	0.5	0.002	0.0025	0.001
13756-0293	Ky_0066_C04	KY_SL_066	35.083	0.0801111	1982.87	Mosombor	Elgeyo Marakwet	Kenya	Roots/Tubers	Cassava	0.004	0.1	0.01	2	10.5	1541.03	3	17	1341.84	347.341	11082.2	1236.88	0.45	0.015	0.04	6.82636	11.5466	0.0357329	0.895061	3.6623	29.6102	0.0035	0.005	0.0323559	18.4059	12.8386	0.00470325	0.15	0.0015	0.0219312	0.01	0.0323836	0.168765	0.01	0.002	9.57479	0.0194292	0.00875605	0.00213368
13756-0294	Ky_0066_C05	KY_SL_066	35.083	0.0801111	1982.87	Mosombor	Elgeyo Marakwet	Kenya	Roots/Tubers	Potato	0.004	0.1	0.01	5.36629	10.5	889.356	7.63898	17	2065.42	1502.38	12860.1	153.25	0.45	0.015	0.114447	5.43339	23.746	0.149113	3.12584	18.656	13.626	0.0035	0.005	0.0394299	89.3012	1.27289	0.00779964	0.15	0.00688134	0.0406239	0.01	0.0265442	1.36016	0.01	0.0552736	1.91776	0.0152981	0.017014	0.002292
13756-0295	Ky_0066_C06	KY_SL_066	35.083	0.0801111	1982.87	Mosombor	Elgeyo Marakwet	Kenya	Fruit	Banana	0.004	0.1	0.01	6.3061	10.5	1462.13	3	185.393	1077	444.309	13344.6	182.225	0.45	0.015	0.04	15.7616	11.6003	0.00894319	0.188861	3.52765	7.41965	0.0035	0.005	0.0153254	11.1282	2.50791	0.00365514	0.15	0.0015	0.0471319	0.01	0.0015	0.045	0.01	0.002	3.27785	0.00524474	0.00732856	0.001
13756-0296	Ky_0066_C07	KY_SL_066	35.083	0.0801111	1982.87	Mosombor	Elgeyo Marakwet	Kenya	Grain	Sorghum	0.0411392	0.1	0.01	2	10.5	1418.76	58.5326	801.163	2234.05	929.204	5163.42	415.726	1.51048	0.096258	2.40237	17.1753	90.6896	0.0878184	1.34314	7.10375	23.6595	0.0188361	0.005	0.100398	10.2424	3.12672	0.0303328	0.15	0.0348811	0.175886	0.01	0.0319144	0.045	0.01	0.002	2.48195	0.0657163	0.124125	0.0125856
13756-0297	Ky_0067_C01	KY_SL_067	35.2278	0.465222	2136.76	William's Farm, Kapseret	Uasin Gishu	Kenya	Fruit	Banana	0.004	0.1	0.01	2	10.5	809.927	3	365.01	508.771	300.274	12162.9	183.46	0.45	0.015	0.100331	31.9309	12.1728	0.004	0.271943	525.749	6.91607	0.0035	0.005	0.005	12.8074	1.65159	0.0109058	0.15	0.0015	0.0372997	0.01	0.0015	38.1469	0.01	0.002	3.82682	0.0211366	0.0125911	0.001
13756-0298	Ky_0067_C02	KY_SL_067	35.2278	0.465222	2136.76	William's Farm, Kapseret	Uasin Gishu	Kenya	Fruit	Lemon	0.004	0.1	0.01	15.0213	10.5	1357.58	12.357	17	1180.34	755.181	10634.1	7104.44	0.45	0.015	0.113268	10.5327	24.596	0.014123	0.279258	8.76204	10.1529	0.0035	0.005	0.005	19.0937	68.6574	0.389511	0.15	0.0158171	0.01	0.01	0.0015	0.33438	0.01	0.00566063	132.215	2.91218	0.184014	0.193626
13756-0299	Ky_0067_C03	KY_SL_067	35.2278	0.465222	2136.76	William's Farm, Kapseret	Uasin Gishu	Kenya	Maize	Maize	0.004	0.1	0.01	2	10.5	965.949	3	17	1915.74	1135.08	3214.65	57.7777	0.45	0.015	0.134452	5.78548	21.2208	0.004	0.369926	10.7645	21.7698	0.0035	0.005	0.0127556	7.52858	0.32441	0.0111086	0.15	0.00537599	0.0458216	0.01	0.0015	0.350555	0.01	0.002	0.5	0.0122078	0.0106788	0.001
13756-0300	Ky_0067_C04	KY_SL_067	35.2278	0.465222	2136.76	William's Farm, Kapseret	Uasin Gishu	Kenya	Chilli	Pepper	0.0221918	0.1	0.01	8.14453	10.5	1829.27	90.9009	91.4087	2764.75	2107.84	24289	1468.1	2.59177	0.0556833	0.14745	28.6423	110.944	0.0768438	1.07546	21.5366	15.9054	0.0170136	0.005	0.0138241	28.0918	11.0842	0.300548	0.418424	0.121051	0.0877308	0.01	0.0541173	0.356961	0.01	0.0063312	8.42135	0.448103	0.206886	0.0640346
13756-0301	Ky_0067_C05	KY_SL_067	35.2278	0.465222	2136.76	William's Farm, Kapseret	Uasin Gishu	Kenya	Fruit	Passion fruit	0.004	0.1	0.01	5.07644	76.7822	920.367	3	17	1609.51	793.341	10617.7	177.984	0.45	0.015	0.04	9.16922	18.5734	0.0511003	0.921354	13.1635	19.554	0.0035	0.005	0.0389727	19.7652	1.43899	0.01287	0.15	0.00354279	0.360197	0.01	0.0344898	0.315416	0.01	0.002	1.23153	0.014563	0.00956727	0.00211916
13756-0302	Ky_0068_C01	KY_SL_068	35.5124	0.714306	2333.64	Singore	Elgeyo Marakwet	Kenya	Fruit	Banana	0.004	0.1	0.01	2	10.5	825.035	3	262.98	576.874	276.554	9605.33	203.214	0.45	0.015	0.174025	16.8106	12.0274	0.00971727	0.203695	2145.5	8.31361	0.0035	0.005	0.005	5.33946	2.32046	0.0071919	0.15	0.0015	0.01	0.0200789	0.0015	119.63	0.0224484	0.002	1.66957	0.0136194	0.0025	0.001
13756-0303	Ky_0068_C02	KY_SL_068	35.5124	0.714306	2333.64	Singore	Elgeyo Marakwet	Kenya	Green leafy vegetables	Cabbage	0.0309434	0.1	0.033513	21.3482	154.604	2268.41	64.1709	139.122	3236.42	3099.02	36069.9	5401.33	5.71993	0.0674996	0.275981	32.4686	85.4527	0.0601698	0.465909	5.15582	20.2686	0.019976	0.005	0.112283	31.273	46.6987	2.09589	0.350813	0.0757813	0.666687	0.0573742	0.0112828	0.215891	0.01	0.002	23.0221	1.81014	0.269224	0.380619
13756-0304	Ky_0068_C03	KY_SL_068	35.5124	0.714306	2333.64	Singore	Elgeyo Marakwet	Kenya	Green leafy vegetables	Sukuma wiki	0.0274965	0.1	0.01	41.4361	53.4023	3944.11	133.964	236.647	3513.25	3542.72	28424.9	18168.2	9.52173	0.147315	0.772002	45.0459	169.52	0.0932256	0.514831	22.2936	37.5212	0.0425676	0.0147773	1.95781	25.5337	190.933	0.337937	0.794005	0.266405	2.11847	0.01	0.0225287	0.712594	0.01	0.00863781	109.53	1.09851	0.461073	0.138573
13756-0305	Ky_0068_C04	KY_SL_068	35.5124	0.714306	2333.64	Singore	Elgeyo Marakwet	Kenya	Fruit	Tomatoes	0.0312932	0.1	0.01	13.1003	67.7145	1707.21	10.8598	56.9006	3876.28	1465.25	31435.2	564.043	0.45	0.015	0.111657	14.139	44.1969	0.0262934	0.164819	6.91379	18.9337	0.0035	0.005	0.068395	22.1544	4.80691	0.0298211	0.15	0.0166137	0.24502	0.01	0.040593	0.159398	0.01	0.002	3.70782	0.0748387	0.0335875	0.00804622
13756-0306	Ky_0068_C05	KY_SL_068	35.5124	0.714306	2333.64	Singore	Elgeyo Marakwet	Kenya	Maize	Maize	0.004	0.1	0.01	2	10.5	1300.12	3	17	2777	989.475	3489.74	54.8624	0.45	0.015	0.127846	4.58459	11.9073	0.004	0.207426	509.727	23.2343	0.0035	0.005	0.136036	4.19961	0.503104	0.00407133	0.15	0.0015	0.33969	0.01	0.0015	0.875335	0.01	0.002	0.5	0.00690227	0.01084	0.001
13756-0307	Ky_0068_C06	KY_SL_068	35.5124	0.714306	2333.64	Singore	Elgeyo Marakwet	Kenya	Green leafy vegetables	Pumpkin leaves	0.145721	0.1	0.0608947	33.262	67.8942	9022.65	357.781	1202.72	5863.03	4969.33	38777.6	12735.6	19.8565	0.427588	1.04719	100.611	411.578	0.886203	3.28375	87.8085	43.2669	0.0980236	0.0350692	0.0575419	34.6304	88.4932	3.3901	1.12506	0.467822	5.30756	0.01	0.00733913	4.99668	0.01	0.0239173	33.7605	5.85982	1.10436	0.872709
13756-0308	Ky_0069_C01	KY_SL_069	35.5025	0.866083	2466.98	Chebimit	Elgeyo Marakwet	Kenya	Green leafy vegetables	Sukuma wiki	0.0457658	0.1	0.01	25.2739	125.925	8177.15	131.469	157.853	3210.32	6817.36	43158.5	22731.2	4.9926	0.117606	0.579588	36.5331	177.7	0.139746	0.377089	1912.29	30.6062	0.0257438	0.0216611	0.0246204	35.6024	169.974	0.220874	0.601997	0.0845909	1.79801	0.01	0.0100513	42.6114	0.01	0.0203011	53.4171	0.312407	0.378534	0.0574148
13756-0309	Ky_0069_C02	KY_SL_069	35.5025	0.866083	2466.98	Chebimit	Elgeyo Marakwet	Kenya	Maize	Maize	0.004	0.1	0.01	2	10.5	942.848	14.505	17	2048.76	990.656	3107.63	51.7192	0.45	0.015	0.132028	3.92579	27.7709	0.0099888	0.507364	2.37662	21.2106	0.0035	0.005	0.0192314	4.88602	0.375706	0.0109161	0.15	0.0227276	0.344583	0.01	0.0015	0.045	0.01	0.002	0.5	0.0202317	0.0386343	0.00372356
13756-0310	Ky_0069_C03	KY_SL_069	35.5025	0.866083	2466.98	Chebimit	Elgeyo Marakwet	Kenya	Fruit	Passion fruit	0.004	0.1	0.01	5.65306	10.5	1022.85	3	17	1609.76	1154.86	9860.78	309.097	0.45	0.015	0.227278	7.13924	5.5	0.252876	1.35562	785.152	18.3138	0.0035	0.005	0.005	14.8035	2.62598	0.00875975	0.15	0.0015	0.386473	0.01	0.00435183	1.65518	0.01	0.002	1.23095	0.0136491	0.00678495	0.001
13756-0311	Ky_0069_C04	KY_SL_069	35.5025	0.866083	2466.98	Chebimit	Elgeyo Marakwet	Kenya	Fruit	Banana	0.004	0.1	0.01	2	10.5	956.884	3	308.703	818.827	350.75	11979.9	249.062	0.45	0.015	0.04	22.2948	14.118	0.0131449	0.045	2.60437	6.79989	0.0035	0.005	0.005	12.3259	2.80739	0.00564859	0.15	0.00313426	0.01	0.01	0.0015	0.204861	0.01	0.00628785	2.65412	0.0130336	0.0063812	0.001
13756-0312	Ky_0069_C05	KY_SL_069	35.5025	0.866083	2466.98	Chebimit	Elgeyo Marakwet	Kenya	Roots/Tubers	Potato	0.004	0.1	0.01	6.94167	10.5	1021.5	3	17	1430.32	852.819	21539.2	153.721	0.45	0.015	0.04	4.47833	16.5628	0.0305813	0.123485	12.1685	11.0447	0.0035	0.005	0.005	16.9931	1.22539	0.037698	0.15	0.0015	0.0453753	0.01	0.00565465	0.343783	0.01	0.002	1.49341	0.038713	0.00848384	0.00654036
13756-0313	Ky_0069_C06	KY_SL_069	35.5025	0.866083	2466.98	Chebimit	Elgeyo Marakwet	Kenya	Chilli	Pepper	0.0160464	0.1	0.01	11.247	22.2565	1734.14	73.8833	86.5995	2623.25	2079.13	24131.3	1140.33	3.41774	0.0613413	0.134808	18.7147	112.707	0.796899	0.504818	41.6065	15.7796	0.0303654	0.005	0.005	27.377	6.97078	0.284255	0.34368	0.0694104	0.257383	0.01	0.0117965	0.561726	0.01	0.002	3.17144	0.365103	0.190854	0.0654411
13756-0314	Ky_0070_C01	KY_SL_070	35.5064	0.888667	2450.78	Chebara	Elgeyo Marakwet	Kenya	Maize	Maize	0.004	0.1	0.01	2	10.5	903.36	3	17	1891.42	1200.64	2802.8	57.7629	0.45	0.015	0.04	5.65358	20.2469	0.004	0.092672	5.49458	22.3135	0.00716326	0.005	0.0162229	3.2241	0.563226	0.0015	0.15	0.00304275	0.154077	0.01	0.0015	0.217126	0.01	0.002	0.5	0.00427205	0.00668276	0.001
13756-0315	Ky_0070_C02	KY_SL_070	35.5064	0.888667	2450.78	Chebara	Elgeyo Marakwet	Kenya	Green leafy vegetables	Sukuma wiki	0.0471438	0.1	0.01	38.6727	891.465	3864.99	293.4	286.121	6208.95	9452.26	34364.8	19458.5	12.6008	0.181172	0.72484	46.9763	278.7	0.17605	0.697391	8.88043	39.3482	0.091802	0.0114722	0.050551	31.2488	234.376	0.516355	0.759342	0.573821	2.62642	0.01	0.0221127	0.134317	0.01	0.0121341	153.023	1.30669	0.788506	0.179972
13756-0316	Ky_0070_C03	KY_SL_070	35.5064	0.888667	2450.78	Chebara	Elgeyo Marakwet	Kenya	Fruit	Banana	0.004	0.1	0.01	2	10.5	966.541	3	334.026	675.671	354.638	13052.7	299.877	0.45	0.015	0.04	17.8837	5.5	0.004	0.045	2.45294	4.72385	0.0035	0.005	0.005	2.87526	4.52562	0.00915405	0.15	0.00408129	0.01	0.01	0.0015	0.103059	0.01	0.002	4.94116	0.0169621	0.00741972	0.001
13756-0317	Ky_0070_C04	KY_SL_070	35.5064	0.888667	2450.78	Chebara	Elgeyo Marakwet	Kenya	Roots/Tubers	Onion	0.364879	0.446928	0.054544	18.277	169.18	3440.29	1435.38	548.642	4448.64	4581.43	55837.3	13893.3	62.0466	1.01527	1.15268	111.484	1145.09	0.239218	0.94468	20.3243	46.4447	0.46546	0.0717029	0.0855911	36.607	173.781	1.02599	1.51415	1.54048	1.02541	0.01	0.0389675	0.045	0.01	0.0379939	106.562	2.22206	3.88856	0.444661
13756-0318	Ky_0071_C01	KY_SL_071	35.5542	0.983833	2397.82	Kapsowar	Elgeyo Marakwet	Kenya	Maize	Maize	0.004	0.1	0.01	2	10.5	1193.99	3	17	2547.55	926.942	3078.8	42.1869	0.45	0.015	0.158629	3.54585	14.7454	0.0167732	0.468767	514.172	22.1305	0.0035	0.005	0.0134411	1.14661	0.1	0.0015	0.15	0.0015	0.290985	0.01	0.0015	18.9176	0.01	0.002	0.5	0.002	0.0025	0.001
13756-0319	Ky_0071_C02	KY_SL_071	35.5542	0.983833	2397.82	Kapsowar	Elgeyo Marakwet	Kenya	Green leafy vegetables	Cabbage	0.0163809	0.1	0.01	28.7341	1015.34	2315.5	24.2951	36.0758	2602.94	4507.27	28222.4	4208.07	0.993865	0.0357892	0.201844	16.4204	58.2724	0.140197	1.44205	10.7551	16.4876	0.0035	0.005	0.0255156	20.9912	16.6951	0.0264202	0.15	0.0307619	0.6691	0.01	0.00481885	0.397979	0.01	0.0318575	10.0211	0.0727151	0.0657499	0.00947563
13756-0320	Ky_0071_C03	KY_SL_071	35.5542	0.983833	2397.82	Kapsowar	Elgeyo Marakwet	Kenya	Roots/Tubers	Onion	0.0639907	0.1	0.01	14.7802	74.6045	1980.18	64.6703	90.1531	3884.8	4490.04	36090.2	3909.98	3.40296	0.126882	0.345202	34.1138	116.387	0.11952	1.72623	31.9824	27.3568	0.0205315	0.005	0.145364	6.82952	27.8245	0.0437912	0.15	0.0488339	0.64863	0.01	0.0126112	0.638125	0.01	0.002	31.8833	0.0860492	0.118295	0.0157989
13756-0321	Ky_0071_C04	KY_SL_071	35.5542	0.983833	2397.82	Kapsowar	Elgeyo Marakwet	Kenya	Green leafy vegetables	Spinach	0.111548	0.240725	0.01	35.5706	15895	6581.91	261.378	305.71	2631.52	4059.81	54572.6	9777.65	14.6495	0.734944	2.20105	309.729	410.604	0.627295	2.39231	12.0849	45.245	0.0845532	0.0225779	0.120928	18.4136	34.8078	0.211146	0.692941	0.185221	0.354657	0.01	0.154744	0.0922247	0.01	0.127123	54.295	0.377172	0.467702	0.0702972
13756-0322	Ky_0071_C05	KY_SL_071	35.5542	0.983833	2397.82	Kapsowar	Elgeyo Marakwet	Kenya	Fruit	Banana	0.004	0.1	0.01	6.50482	10.5	1728.63	3	241.23	1218.64	461.42	15153.6	176.407	0.45	0.015	0.04	23.4822	5.5	0.004	0.461775	3.82049	8.64976	0.0035	0.005	0.0289125	2.75599	1.16615	0.0015	0.15	0.0015	0.0811135	0.01	0.0015	0.045	0.01	0.002	0.5	0.002	0.0025	0.001
13756-0323	Ky_0071_C06	KY_SL_071	35.5542	0.983833	2397.82	Kapsowar	Elgeyo Marakwet	Kenya	Roots/Tubers	Carrot	0.0252809	0.1	0.01	18.4908	3922.05	940	73.1614	83.7489	839.251	695.948	13333.8	2029.88	3.78877	0.221608	0.725875	14.172	121.792	0.109827	0.980298	7.19536	9.16648	0.0171455	0.005	0.0581994	10.0045	14.6101	0.0518346	0.15	0.06322	0.081961	0.01	0.0277537	0.214353	0.01	0.020956	16.5855	0.104432	0.137237	0.0186355
13756-0324	Ky_0071_C07	KY_SL_071	35.5542	0.983833	2397.82	Kapsowar	Elgeyo Marakwet	Kenya	Roots/Tubers	Potato	0.004	0.1	0.01	5.5919	10.5	1311.52	3	17	2196.65	1234.73	24232.1	211.583	0.45	0.015	0.04	6.11794	16.7692	0.113643	0.238939	17.4126	9.09051	0.0035	0.005	0.023891	4.02212	1.10271	0.0040014	0.15	0.0015	0.195968	0.01	0.00393644	0.478505	0.01	0.002	1.21588	0.00814448	0.00861645	0.00223299
13756-0325	Ky_0072_C01	KY_SL_072	35.561	0.895472	2424.3	Sangurur	Elgeyo Marakwet	Kenya	Green leafy vegetables	Spinach	0.322476	0.1	0.01	33.5235	15531.1	11624.8	535.888	501.964	2961.66	3615.51	69863.1	14133.4	24.938	0.501316	1.15785	726.162	488.052	0.501554	1.09052	40.1896	261.648	0.16239	0.029758	0.165726	49.2703	85.1776	1.51267	0.373316	0.742743	0.476521	0.01	0.354284	0.045	0.01	0.0172698	92.6485	3.09105	1.76752	0.414108
13756-0326	Ky_0072_C02	KY_SL_072	35.561	0.895472	2424.3	Sangurur	Elgeyo Marakwet	Kenya	Green leafy vegetables	Cabbage	0.0210389	0.1	0.01	27.5039	351.875	2245.54	52.7942	72.9291	3394.61	5702.62	29972	5563.85	1.60601	0.0520725	0.526627	22.5019	77.0799	0.0845557	0.676587	1373.21	19.8932	0.00741328	0.005	0.612332	38.2544	34.8737	0.0626562	0.15	0.0291351	1.03567	0.01	0.0113188	7.35317	0.01	0.00640764	12.8686	0.209674	0.14608	0.0216966
13756-0327	Ky_0072_C03	KY_SL_072	35.561	0.895472	2424.3	Sangurur	Elgeyo Marakwet	Kenya	Maize	Maize	0.004	0.1	0.01	2	10.5	1111.8	3	17	2867.84	1026.7	4319.83	48.3432	0.45	0.015	0.04	4.33974	17.4643	0.004	0.122074	9.07468	18.3449	0.0035	0.005	0.0349915	4.0697	0.1	0.0015	0.15	0.00665008	0.339922	0.01	0.0015	0.344576	0.01	0.002	0.5	0.00769885	0.0100611	0.001
13756-0328	Ky_0072_C04	KY_SL_072	35.561	0.895472	2424.3	Sangurur	Elgeyo Marakwet	Kenya	Fruit	Banana	0.004	0.1	0.01	2	10.5	1564.9	3	248.075	887.565	388.114	11965.3	250.786	0.45	0.015	0.04	77.0606	11.246	0.013053	0.264246	5.71131	7.44687	0.0035	0.005	0.005	8.00607	3.91419	0.00907334	0.15	0.00337849	0.0241539	0.01	0.0015	0.35731	0.01	0.002	3.83466	0.0253412	0.00880036	0.00234579
13756-0329	Ky_0072_C05	KY_SL_072	35.561	0.895472	2424.3	Sangurur	Elgeyo Marakwet	Kenya	Green leafy vegetables	Spinach	3.43642	4.16063	0.45263	27.8774	7848.73	8853.99	20514.3	1427.47	2891.22	3255.37	62472.9	8536.96	906.497	19.2584	13.3934	1154.62	15969.7	6.92258	11.3461	13.8438	266.781	6.54557	0.930578	0.385962	53.1912	56.0492	11.2588	11.4163	13.1705	1.38128	0.0218679	0.257521	0.120247	0.01	0.525875	85.2452	20.9418	65.5934	4.50654
13756-0330	Ky_0072_C06	KY_SL_072	35.561	0.895472	2424.3	Sangurur	Elgeyo Marakwet	Kenya	Roots/Tubers	Potato	0.004	0.1	0.01	5.38304	10.5	1277.14	3	17	1803.69	1294.06	22944	147.735	0.45	0.015	0.04	7.36246	16.2226	0.0592669	0.251509	14.7849	10.0778	0.0035	0.005	0.0362372	5.86412	1.17728	0.00453395	0.15	0.0015	0.088455	0.01	0.00757058	0.340382	0.01	0.002	1.634	0.0062118	0.0025	0.001
13756-0331	Ky_0073_C01	KY_SL_073	35.515	0.665111	2302.49	Kapchepkoima	Elgeyo Marakwet	Kenya	Green leafy vegetables	Cabbage	0.0207536	0.1	0.01	23.5096	820.606	1955.39	36.4797	49.2679	3439.77	5311.02	29255.7	3077.83	1.0923	0.015	0.582213	42.617	54.4286	0.068289	0.765571	259.823	18.3205	0.0121379	0.005	0.0394469	74.4243	33.9268	0.295157	0.15	0.0551102	0.309067	0.01	0.00939448	0.638765	0.01	0.0227376	11.7727	0.501979	0.111188	0.062431
13756-0332	Ky_0073_C02	KY_SL_073	35.515	0.665111	2302.49	Kapchepkoima	Elgeyo Marakwet	Kenya	Green leafy vegetables	Sukuma wiki	0.03794	0.1	0.01	34.5779	379.386	4597.23	124.625	256.971	5305.37	7215.4	41868.7	23687.4	7.93581	0.118406	0.887675	43.9337	176.693	0.115146	0.592636	6.72966	33.2895	0.034831	0.0121534	0.431806	50.4761	261.551	0.237534	0.879103	0.283299	3.58601	0.0825309	0.0349009	0.158762	0.01	0.0117284	87.7202	0.725407	0.384793	0.0877383
13756-0333	Ky_0073_C03	KY_SL_073	35.515	0.665111	2302.49	Kapchepkoima	Elgeyo Marakwet	Kenya	Maize	Maize	0.004	0.1	0.01	2	10.5	1056.86	21.4647	17	2366.64	911.055	3254.46	40.5385	0.45	0.015	0.151662	5.30467	30.682	0.004	0.131611	1.78071	20.3071	0.0035	0.005	0.135342	3.53526	0.60723	0.0162078	0.15	0.0521142	0.376014	0.01	0.0015	0.045	0.01	0.002	0.5	0.0383343	0.0725763	0.00649381
13756-0334	Ky_0073_C04	KY_SL_073	35.515	0.665111	2302.49	Kapchepkoima	Elgeyo Marakwet	Kenya	Fruit	Avocado	0.00920443	0.1	0.01	17.7258	10.5	1256.36	3	17	1866.32	1269.99	17004.6	922.79	0.45	0.015	0.04	44.3727	28.3868	0.0132749	0.568888	12.7426	24.3678	0.0035	0.005	0.0532641	27.809	18.8766	0.00913801	0.15	0.00557514	0.0445072	0.01	0.0185386	0.314966	0.01	0.00555655	8.07539	0.0295578	0.0109747	0.00339768
13756-0335	Ky_0073_C05	KY_SL_073	35.515	0.665111	2302.49	Kapchepkoima	Elgeyo Marakwet	Kenya	Roots/Tubers	Potato	0.004	0.1	0.01	6.29817	10.5	1159.18	3	17	1597.63	1113.22	19918.4	289.973	0.45	0.015	0.04	5.49723	17.7671	0.00924328	0.045	2.88818	9.65014	0.0035	0.005	0.110094	16.9918	3.62564	0.0104445	0.15	0.00895347	0.0922735	0.01	0.0015	0.045	0.0581397	0.002	1.71628	0.0276209	0.0173881	0.00509145
13756-0336	Ky_0076_C01	KY_SL_076	34.7944	1.03964	2191.28	Hell's Gate, Mt Elgon Nt Park	Trans Nzola	Kenya	Maize	Maize	0.004	0.1	0.01	2	10.5	1039.5	3	17	2219.31	952.508	3106.95	30.1195	0.45	0.015	0.04	3.73951	15.0241	0.0109842	0.152103	14.4099	14.252	0.0035	0.005	0.0387126	4.41667	0.1	0.0015	0.15	0.0015	0.23344	0.01	0.0015	0.853636	0.01	0.002	0.5	0.002	0.0025	0.001
13756-0337	Ky_0057_C03	KY_SL_057	35.2216	0.143972	2028.66	Chepkuwyuk	Nandi	Kenya	Seeds	Pumpkin seeds	0.004	0.1	0.01	6.06621	10.5	3974.26	3	58.7546	7512.58	2657.79	10808.2	694.231	0.45	0.015	0.04	40.0981	67.699	0.0982797	1.71506	9.83848	50.8596	0.0035	0.005	0.620019	31.6337	5.2693	0.384748	0.15	0.0015	1.5063	0.01	0.0015	0.045	0.01	0.00540967	4.68268	0.264901	0.0138025	0.046666
13756-0340	Ky_0026_C04	KY_SL_026	35.3093	0.678111	2140.5	Kaproby Village	Uasin Gishu	Kenya	Milk	Mursik	0.434687	0.1	0.01	2	10.5	3	3	17	4	128.5	13	13	0.45	0.015	0.04	0.45	5.5	0.004	0.045	0.35	1	0.0035	0.005	0.005	0.1	0.1	0.0015	0.15	0.0015	0.01	0.01	0.0015	0.045	0.01	0.002	0.5	0.002	0.0025	0.001
13906-0001	KE2_01_C01	KE2_SL_01	34.5598	0.51813	2161.99	Banda(Mskoma)	Bungoma	Kenya	Maize	Maize		0.1	0.01	2	10.5	735.579	23.2598	17	2006.36	906.972	2594.61	57.9947	0.45	0.015	0.909631	5.00247	27.1366	0.0207532	0.608488	11.6909	14.8811	0.00797294	0.005	0.0277463	21.375	0.700646	0.0117129	0.15	0.00443398	0.0713587	0.01	0.0015	0.28176	0.01	0.0429874	0.5	0.0228576	0.0267447	0.00461525
13906-0002	KE2_01_C02	KE2_SL_01	34.5598	0.51813	2161.99	Banda(Mskoma)	Bungoma	Kenya	Pulses	Beans		0.1	0.01	10.5831	10.5	2008.77	20.3731	47.43	4408.18	1743.9	14987	1429.93	0.45	0.015	0.785178	20.8718	71.6758	0.354604	3.54826	12.4456	27.5985	0.0035	0.005	0.0556135	27.986	10.4743	0.017625	0.15	0.0056926	1.30349	0.01	0.0015	0.208977	0.01	0.00440591	10.5521	0.0292221	0.0269057	0.0053191
13906-0003	KE2_01_C03	KE2_SL_01	34.5598	0.51813	2161.99	Banda(Mskoma)	Bungoma	Kenya	Fruit	Paw paw		0.1	0.01	17.3364	90.0086	3850.65	6.91672	38.3217	4248.88	2058.31	29145.3	5487.29	0.45	0.015	1.53077	19.7324	34.4278	0.0713196	1.07488	103.626	27.0216	0.0035	0.005	0.005	58.1428	30.518	0.0951758	0.15	0.00469357	0.322657	0.01	0.00337548	7.99686	0.01	0.0114071	20.3819	0.19174	0.0774202	0.0227637
13906-0004	KE2_01_C04	KE2_SL_01	34.5598	0.51813	2161.99	Banda(Mskoma)	Bungoma	Kenya	Nuts	Groundnuts		0.1	0.01	24.8486	10.5	2609	129.287	111.973	5045.51	2443.21	18448.5	820.699	1.87515	0.105793	0.614784	6.84256	103.418	0.133629	3.84448	11.0497	46.138	0.0310921	0.005	0.0188639	41.9197	4.35712	0.069218	0.15	0.0289965	0.184163	0.01	0.0202365	0.045	0.01	0.0146654	3.82214	0.13216	0.165902	0.0274051
13906-0005	KE2_01_C05	KE2_SL_01	34.5598	0.51813	2161.99	Banda(Mskoma)	Bungoma	Kenya	Green leafy vegetables	Terere		0.281948	0.2773	23.7642	70.2314	7770.74	534.835	211.559	2938.42	3162.12	47252.5	30149.6	9.83262	0.425271	0.45296	370.033	370.632	1.12884	0.795718	8.22898	55.677	0.0840838	0.10604	0.0368562	93.7004	212.451	17.3937	1.16861	0.177622	0.763546	0.01	0.103781	0.045	0.01	0.136774	292.296	42.3284	6.37731	5.4818
13906-0006	KE2_01_C06	KE2_SL_01	34.5598	0.51813	2161.99	Banda(Mskoma)	Bungoma	Kenya	Green leafy vegetables	Terere		0.290578	0.0679292	27.8238	80.1397	8681	553.091	190.329	4396.14	3692.65	58511	18488.6	10.3911	0.481871	1.56754	174.915	346.403	0.77282	1.17996	31.2341	64.644	0.175827	0.0561351	0.0343232	104.046	117.925	4.71581	0.996196	0.157209	1.17757	0.01	0.0438304	1.04073	0.01	0.083396	116.114	9.2088	2.09595	1.28779
13906-0007	KE2_01_C07	KE2_SL_01	34.5598	0.51813	2161.99	Banda(Mskoma)	Bungoma	Kenya	Green leafy vegetables	Saga		0.367594	0.0376887	38.3196	364.168	6609.78	299.596	176.576	3808.35	4018.35	42745.9	29971.1	9.22406	0.359528	1.18168	81.0531	268.664	0.299709	0.854358	21.2425	93.3341	0.101759	0.0334634	0.0240996	36.4253	198.085	2.90611	0.682784	0.136034	1.62498	0.01	0.149089	0.976369	0.01	0.0225592	173.68	6.19784	1.7941	0.865946
13906-0008	KE2_02_C01	KE2_SL_02	34.5953	0.53394	1472.27	Siaka	Bungoma	Kenya	Pulses	Cowpeas		0.1	0.0246481	35.6264	77.7671	2974.23	173.818	505.351	4387.26	3011.57	40170.5	16901.6	4.75239	0.195878	0.876727	116.461	181.464	0.13504	0.941791	22.3335	33.2321	0.0588816	0.0183063	0.106949	52.8467	134.393	0.665527	0.42051	0.088513	1.45174	0.01	0.0105317	0.803668	0.01	0.0158936	45.4092	2.16264	0.577176	0.266209
13906-0009	KE2_02_C02	KE2_SL_02	34.5953	0.53394	1472.27	Siaka	Bungoma	Kenya	Green leafy vegetables	Saga		3.62276	0.0249956	32.8354	96.9874	3968.19	228.533	172.071	4514.24	5113.87	50798.9	14541.8	5.77423	0.333187	3.42126	56.1288	247.129	0.339132	2.16783	38.2373	43.1279	0.0518077	0.0569823	0.0223853	70.7387	110.433	1.08593	0.487302	0.104485	3.28081	0.01	0.167252	0.937385	0.01	0.0299447	58.4319	2.67073	1.06214	0.38184
13906-0010	KE2_02_C03	KE2_SL_02	34.5953	0.53394	1472.27	Siaka	Bungoma	Kenya	Green leafy vegetables	Pumpkin leaves		0.345822	0.0636083	49.777	35.7752	5506.43	779.705	1274	4691.83	3889.47	41869.8	20924.7	24.948	1.22194	4.66074	48.4216	788.644	0.299634	2.2574	216.238	73.3032	0.197533	0.069797	0.024462	45.4378	203.835	0.879015	2.45781	0.419727	3.08272	0.01	0.0236533	20.8576	0.01	0.0575207	107.871	1.97344	3.4828	0.337717
13906-0011	KE2_02_C04	KE2_SL_02	34.5953	0.53394	1472.27	Siaka	Bungoma	Kenya	Maize	Maize		0.1	0.01	2	10.5	696.387	3	17	2094.83	839.454	2969.44	28.5448	0.45	0.015	0.571532	4.17702	13.1937	0.0143455	0.728658	5.65806	16.8012	0.0035	0.005	0.067223	10.1306	0.388701	0.00368253	0.15	0.0015	0.154056	0.01	0.0015	0.182071	0.01	0.002	0.5	0.00591588	0.00978918	0.001
13906-0012	KE2_02_C05	KE2_SL_02	34.5953	0.53394	1472.27	Siaka	Bungoma	Kenya	Pulses	Beans		0.1	0.01	10.1221	10.5	1823.73	20.8005	49.9569	3977.31	1884.11	14114.9	1405.9	1.45664	0.0343494	0.699443	17.7639	73.9868	0.327465	2.31503	9.88462	25.1609	0.0035	0.005	0.111601	14.0525	12.8752	0.0135761	0.15	0.0103838	2.78455	0.01	0.0015	0.516646	0.01	0.00997502	6.2871	0.0188487	0.036101	0.00386409
13906-0013	KE2_02_C06	KE2_SL_02	34.5953	0.53394	1472.27	Siaka	Bungoma	Kenya	Fruit	Paw paw		0.1	0.01	11.0553	71.2013	770.802	3	17	881.881	869.371	19470.4	1176.84	0.45	0.015	0.914346	2.47748	18.6821	0.0522324	0.553064	38.5998	5.9187	0.0035	0.005	0.0631857	33.6449	13.1828	0.0392399	0.15	0.00345013	0.550487	0.01	0.0015	2.98148	0.01	0.0174358	4.8797	0.0612605	0.0117348	0.00893778
13906-0014	KE2_02_C07	KE2_SL_02	34.5953	0.53394	1472.27	Siaka	Bungoma	Kenya	Fruit	Avocado		0.1	0.01	10.7451	10.5	940.63	3	17	1391.73	833.739	14172.8	561.015	0.45	0.015	0.506062	10.0112	26.3197	0.309742	2.97935	19.2805	16.4218	0.0035	0.005	0.0152857	38.4544	5.0574	0.00403789	0.15	0.00352505	0.135185	0.01	0.0335084	0.585545	0.01	0.0150807	1.48489	0.0115386	0.00920927	0.001
13906-0015	KE2_02_C08	KE2_SL_02	34.5953	0.53394	1472.27	Siaka	Bungoma	Kenya	Fruit	Banana		0.1	0.01	6.16032	10.5	1439.27	6.8955	430.925	946.733	128.5	14586.7	258.224	0.45	0.015	0.234751	3.89208	17.4896	0.004	0.151066	21.0485	6.54152	0.0035	0.005	0.005	31.3336	4.14951	0.00453574	0.15	0.0116974	0.255232	0.01	0.0015	2.45782	0.01	0.00653217	1.72801	0.00825785	0.00933811	0.001
13906-0016	KE2_03_C01	KE2_SL_03	34.5645	0.55306	1427.41	Ranje	Bungoma	Kenya	Maize	Maize		0.1	0.01	2	10.5	856.64	12.2396	17	1812.43	1024.96	2835.02	41.7243	0.45	0.015	1.71453	4.93502	25.3475	0.0367868	1.19238	28.0406	19.5333	0.0035	0.005	0.005	6.88499	0.339273	0.0050662	0.15	0.00361233	0.495137	0.01	0.0015	0.637741	0.01	0.002	0.5	0.00960682	0.0187956	0.00237171
13906-0017	KE2_03_C02	KE2_SL_03	34.5645	0.55306	1427.41	Ranje	Bungoma	Kenya	Fruit	Banana		0.1	0.01	2	10.5	1501.08	3	285.499	1010.59	263.258	12306.7	290.774	0.45	0.015	0.324231	14.2914	15.5986	0.0107307	0.422478	9.73572	6.7516	0.0035	0.005	0.005	9.71022	4.62199	0.0015	0.15	0.0015	0.110961	0.01	0.0015	0.626948	0.01	0.002	3.74734	0.002	0.0025	0.001
13906-0018	KE2_03_C03	KE2_SL_03	34.5645	0.55306	1427.41	Ranje	Bungoma	Kenya	Roots/Tubers	Arrow root		0.1	0.01	4.66307	151.788	1772.68	32.9187	56.6958	1862	940.648	16067.6	1589.67	1.15583	0.0512383	0.04	12.6186	27.8587	0.0197557	0.466908	8.05249	40.6804	0.0130718	0.005	0.005	10.3824	21.832	0.0245004	0.15	0.0157967	1.68585	0.01	0.0015	0.045	0.01	0.002	13.6555	0.0483571	0.0704289	0.00950696
13906-0019	KE2_04_C01	KE2_SL_04	34.5197	0.60831	1490.97	Butieli (Kibabi)	Bungoma	Kenya	Fruit	Banana		0.1	0.01	4.81321	10.5	1232.45	3	105.904	696.005	128.5	15236.9	216.57	0.45	0.015	0.11779	16.5423	12.7889	0.004	0.260371	5.35291	5.86641	0.0035	0.005	0.005	5.89886	2.39301	0.00391219	0.15	0.00366352	0.197384	0.01	0.0015	0.234577	0.01	0.002	3.19858	0.00637748	0.00737188	0.001
13906-0020	KE2_04_C02	KE2_SL_04	34.5197	0.60831	1490.97	Butieli (Kibabi)	Bungoma	Kenya	Maize	Maize		0.1	0.01	2	10.5	770.749	14.2229	17	1663.9	881.717	2576.57	41.4664	0.45	0.015	0.28638	3.56653	19.2101	0.0112259	0.3313	2.00415	20.6575	0.0035	0.005	0.0441357	5.62456	0.256983	0.00447085	0.15	0.00407992	0.611784	0.01	0.0015	0.045	0.01	0.00596144	0.5	0.0103944	0.0158598	0.001
13906-0021	KE2_04_C03	KE2_SL_04	34.5197	0.60831	1490.97	Butieli (Kibabi)	Bungoma	Kenya	Pulses	Beans		0.1	0.01	11.9875	10.5	1717.05	35.5235	57.7886	3118.29	2189.42	14524.4	1689.89	0.45	0.0377484	0.667507	17.3355	85.6734	0.399198	1.86629	11.6627	30.1028	0.0119277	0.005	0.0342809	24.2756	7.5931	0.0272552	0.15	0.0104775	3.27149	0.01	0.0015	0.164531	0.01	0.0119423	5.44163	0.035213	0.0471546	0.0072526
13906-0022	KE2_04_C04	KE2_SL_04	34.5197	0.60831	1490.97	Butieli (Kibabi)	Bungoma	Kenya	Nuts	Groundnuts		0.1	0.01	22.2049	10.5	2563.88	21.5195	17	4407.36	2351.15	12803.4	272.77	0.45	0.015	1.0863	15.0033	51.7988	0.432415	11.7815	11.6902	39.2785	0.0035	0.005	0.0264104	44.274	1.07382	0.0431167	0.15	0.0059052	0.134302	0.01	0.0147737	0.138061	0.01	0.0424794	1.60777	0.0231838	0.0224983	0.00493154
13906-0023	KE2_04_C05	KE2_SL_04	34.5197	0.60831	1490.97	Butieli (Kibabi)	Bungoma	Kenya	Green leafy vegetables	Terere		0.279867	0.0351369	31.5508	57.9296	8401.6	418.418	200.579	2350.97	3714.17	77523.7	12220.9	13.2117	0.49674	1.57433	67.0936	313.371	0.254814	0.932741	18.2073	33.7101	0.107471	0.0301704	0.0277735	50.5035	94.6042	0.579034	0.866457	0.161878	0.894905	0.01	0.0142397	0.729088	0.01	0.0654519	81.0492	1.41214	0.924178	0.210481
13906-0024	KE2_04_C06	KE2_SL_04	34.5197	0.60831	1490.97	Butieli (Kibabi)	Bungoma	Kenya	Pulses	Cowpeas		0.543197	0.0868172	30.3676	58.4684	4212.64	527.499	465.43	4038.65	2951	38241.4	9811.37	13.9325	0.589302	2.54685	270.582	389.337	0.578348	4.76111	28.1393	37.3566	0.187177	0.074384	0.0378108	50.5251	84.0575	5.73742	1.20598	0.222712	4.45579	0.01	0.00839721	1.38222	0.01	0.111485	77.0677	7.3811	1.99021	1.19623
13906-0025	KE2_04_C07	KE2_SL_04	34.5197	0.60831	1490.97	Butieli (Kibabi)	Bungoma	Kenya	Pulses	Beans		0.1	0.01	21.4331	10.5	2077.8	19.7498	260.552	2377.43	1667.06	15277.9	4008.48	0.45	0.015	0.975158	18.8437	78.2328	0.24441	1.02715	23.1955	24.6743	0.0035	0.005	0.867254	26.3234	23.619	0.0182377	0.15	0.00753169	5.77102	0.01	0.0015	0.873717	0.01	0.00638845	8.17553	0.0382149	0.0264102	0.00551881
13906-0026	KE2_04_C08	KE2_SL_04	34.5197	0.60831	1490.97	Butieli (Kibabi)	Bungoma	Kenya	Fruit	Avocado		0.1	0.01	10.8382	10.5	1491.48	3	35.8508	1947.58	1167.05	19504.7	957.99	0.45	0.015	0.493099	20.7602	38.2862	0.123046	4.78591	12.4427	16.0161	0.0035	0.005	0.0150951	18.3521	8.21544	0.00875321	0.15	0.00459736	0.0608182	0.01	0.0576239	0.426713	0.01	0.00785941	3.90333	0.0221687	0.00816002	0.00377876
13906-0027	KE2_05_C01	KE2_SL_05	34.61	0.59242	1538.32	Sinoko (Ndengelwa)	Bungoma	Kenya	Green leafy vegetables	Sukuma wiki		0.1	0.01	33.0406	2667.95	3963.99	22.7247	308.876	4103.44	24681.6	44100.8	38740.8	1.22459	0.0482218	1.00056	60.0207	82.3555	0.148866	0.840686	10.9259	43.6284	0.0035	0.0104391	0.190274	15.8302	231.464	0.0208372	0.15	0.0217451	2.9229	0.01	0.0332729	0.814343	0.01	0.00453606	29.5011	0.0546402	0.0561297	0.00668615
13906-0028	KE2_05_C02	KE2_SL_05	34.61	0.59242	1538.32	Sinoko (Ndengelwa)	Bungoma	Kenya	Fruit	Mito		0.1	0.01	18.4948	56.1656	4973.09	253.578	275.226	2609.57	4927.64	21771.6	24701.8	7.06092	0.280098	1.83594	105.361	199.623	0.131545	1.10877	51.4056	291.651	0.0592574	0.0333815	0.0756073	21.5132	145.818	0.4966	0.424585	0.0915357	0.190171	0.01	0.0999022	2.06086	0.01	0.0490531	40.6871	1.54768	0.925958	0.223127
13906-0029	KE2_05_C03	KE2_SL_05	34.61	0.59242	1538.32	Sinoko (Ndengelwa)	Bungoma	Kenya	Fruit	Banana		0.1	0.01	5.46512	10.5	1315.69	3	110.108	1104.98	362.313	13927.9	167.421	0.45	0.015	0.095762	5.16967	14.674	0.004	0.160244	3.62399	6.44273	0.0035	0.005	0.005	6.45905	2.30599	0.0015	0.15	0.00499381	0.134842	0.01	0.0015	0.045	0.01	0.002	1.26524	0.00538973	0.0107699	0.001
13906-0030	KE2_05_C04	KE2_SL_05	34.61	0.59242	1538.32	Sinoko (Ndengelwa)	Bungoma	Kenya	Maize	Maize		0.1	0.01	2	10.5	910.6	3	17	2059.7	1209.21	3008.32	61.0779	0.45	0.015	0.520291	4.81504	18.3259	0.0100546	0.573779	2.52254	22.155	0.0035	0.005	0.131161	2.35968	0.433921	0.0015	0.15	0.0015	0.414611	0.01	0.0015	0.045	0.01	0.002	0.5	0.00555593	0.00672168	0.001
13906-0031	KE2_05_C05	KE2_SL_05	34.61	0.59242	1538.32	Sinoko (Ndengelwa)	Bungoma	Kenya	Roots/Tubers	Sweet potato		0.1	0.01	2	10.5	581.862	6.79123	17	1676.07	544.853	10118.6	1041.35	0.45	0.015	0.0916389	7.89938	14.3437	0.0207355	0.145841	4.83464	6.0379	0.0035	0.005	0.014072	6.43855	14.7518	0.0189025	0.15	0.00392031	0.286528	0.01	0.0015	0.136731	0.01	0.002	9.28392	0.0790014	0.0142027	0.00714234
13906-0032	KE2_06_C01	KE2_SL_06	34.5285	0.52779	1537.69	Machwenu (Msikoma)	Bungoma	Kenya	Pulses	Beans		0.1	0.01	12.0926	10.5	2105.99	18.6871	43.86	5286.84	2236.18	15270.6	1399.34	0.45	0.015	0.624432	21.404	86.1636	0.283742	1.80966	11.7506	30.8585	0.0035	0.005	0.10945	32.1221	8.73775	0.0167118	0.15	0.00972644	4.82396	0.01	0.00320517	0.269997	0.01	0.00408766	6.92823	0.0258088	0.0423417	0.00481626
13906-0033	KE2_06_C02	KE2_SL_06	34.5285	0.52779	1537.69	Machwenu (Msikoma)	Bungoma	Kenya	Maize	Maize		0.1	0.01	2	10.5	958.027	17.2428	17	2271.45	1117.36	3107.49	57.7209	0.45	0.015	0.480842	4.59693	23.6838	0.0145618	0.440984	2.85983	21.5043	0.00833523	0.005	0.0787592	9.18413	0.450839	0.00610706	0.15	0.00631505	0.408153	0.01	0.0015	0.0935422	0.01	0.00659664	0.5	0.0165398	0.0376559	0.00272905
13906-0034	KE2_06_C03	KE2_SL_06	34.5285	0.52779	1537.69	Machwenu (Msikoma)	Bungoma	Kenya	Green leafy vegetables	Terere		0.1	0.0365469	64.0756	124.277	9804.35	475.325	313.399	5795.54	4254.04	67872.1	20128.2	13.5127	0.57278	1.81168	239.753	423.264	0.445421	0.960569	19.4614	59.0357	0.102588	0.0442923	0.0406105	102.767	125.165	0.336077	1.16482	0.245493	2.11533	0.01	0.0362678	0.928623	0.01	0.025984	56.4998	1.00796	1.9237	0.161857
13906-0035	KE2_06_C04	KE2_SL_06	34.5285	0.52779	1537.69	Machwenu (Msikoma)	Bungoma	Kenya	Pulses	Cowpeas		0.1	0.128437	22.371	42.143	3503.37	196.796	1498.24	3665.01	2491.66	29272.4	13006.2	7.58992	0.186758	0.60453	818.24	241.112	0.401061	2.27107	16.6001	30.6241	0.0318078	0.005	0.0391192	69.5563	125.208	5.93002	0.769449	0.141965	0.218813	0.01	0.0135605	1.1974	0.01	0.0172239	129.554	12.3319	3.50629	1.42333
13906-0036	KE2_06_C05	KE2_SL_06	34.5285	0.52779	1537.69	Machwenu (Msikoma)	Bungoma	Kenya	Nuts	Groundnuts		0.1	0.01	25.2753	10.5	3078.75	102.608	115.541	5514.55	2549.13	15135.9	1063.36	1.89808	0.074134	1.258	15.6048	108.887	0.100999	3.01387	18.0083	50.262	0.0329225	0.005	0.431371	28.1919	6.38764	0.0525436	0.15	0.0704584	2.55533	0.01	0.00593889	0.245906	0.01	0.00563816	3.82256	0.106749	0.22098	0.0220811
13906-0037	KE2_06_C06	KE2_SL_06	34.5285	0.52779	1537.69	Machwenu (Msikoma)	Bungoma	Kenya	Green leafy vegetables	Pumpkin leaves		0.322355	0.0531624	40.8313	59.0912	6445.34	983.957	478.552	5952.6	4088.24	41049.3	10360.5	24.839	1.32708	10.7655	68.3392	918.851	0.528369	4.86957	24.5551	40.0956	0.258387	0.0899916	0.162887	83.395	73.0112	0.409812	1.97489	0.410205	9.58112	0.01	0.00892532	0.35557	0.01	0.0606188	16.1551	1.10528	4.11372	0.212378
13906-0038	KE2_06_C07	KE2_SL_06	34.5285	0.52779	1537.69	Machwenu (Msikoma)	Bungoma	Kenya	Fruit	Banana		0.1	0.01	5.1515	10.5	1182.65	3	83.9351	1554.91	451.547	16550.5	123.963	0.45	0.015	0.04	5.11486	5.5	0.004	0.045	2.2534	6.12145	0.0035	0.005	0.005	46.1522	1.64078	0.0015	0.15	0.0015	0.320385	0.01	0.0015	0.045	0.01	0.002	0.5	0.002	0.0025	0.001
13906-0039	KE2_06_C08	KE2_SL_06	34.5285	0.52779	1537.69	Machwenu (Msikoma)	Bungoma	Kenya	Roots/Tubers	Cassava		0.1	0.01	2	10.5	561.177	3	17	1432.68	323.013	11387.9	712.037	0.45	0.015	0.0884574	7.19532	5.5	0.0202661	0.604557	3.64329	11.4144	0.0035	0.005	0.005	15.086	6.11233	0.00749197	0.15	0.0015	0.0896156	0.01	0.0015	0.045	0.01	0.002	4.97659	0.0341339	0.0167062	0.00340005
13906-0040	KE2_07_C01	KE2_SL_07	34.4926	0.53312	1419.31	Mateka	Bungoma	Kenya	Maize	Maize		0.1	0.01	2	10.5	784.463	7.43058	17	1991.87	1121.61	2650.53	57.0787	0.45	0.015	0.279359	4.09072	16.2677	0.0190328	0.33183	6.6567	16.0458	0.0035	0.005	0.0121907	6.61817	0.310862	0.00413453	0.15	0.0015	0.156972	0.01	0.0015	0.171412	0.01	0.002	0.5	0.00709464	0.0101005	0.00202286
13906-0041	KE2_07_C02	KE2_SL_07	34.4926	0.53312	1419.31	Mateka	Bungoma	Kenya	Pulses	Beans		1.96769	0.340032	8.77452	10.5	1709.43	4913.43	1095.82	4331.48	2116.75	14184.6	1084.78	87.1484	24.3316	142.175	222.254	12105.9	9.77516	17.0812	11.8583	35.5433	1.24176	0.718431	0.0616412	26.7577	6.734	0.673409	8.07854	0.94703	1.90033	0.01	0.00787565	0.14019	0.027089	0.11187	19.9864	1.053	18.787	0.28358
13906-0042	KE2_07_C03	KE2_SL_07	34.4926	0.53312	1419.31	Mateka	Bungoma	Kenya	Pulses	Cowpeas		0.258536	0.0590511	35.7856	208.828	6201.13	512.123	866.682	5351.65	3547.68	56454.8	21573.2	12.6141	1.03547	5.42034	251.743	626.426	0.771014	3.41135	20.755	135.761	0.129724	0.0487544	0.0198367	61.946	147.023	1.17956	1.41847	0.263426	0.754434	0.01	0.0562771	0.687286	0.01	0.0460234	125.11	2.61146	2.03951	0.34868
13906-0043	KE2_07_C04	KE2_SL_07	34.4926	0.53312	1419.31	Mateka	Bungoma	Kenya	Pulses	Beans		0.1	0.01	12.1272	10.5	2215.28	3	17	5635.01	2657.36	20330.8	1010.4	0.45	0.015	1.91249	17.5166	104.049	0.423088	1.84007	62.5943	43.9555	0.0035	0.005	0.0105966	24.0368	5.03067	0.00600317	0.15	0.0015	5.72954	0.01	0.0015	1.35347	0.01	0.010213	3.18532	0.00746004	0.0116373	0.001
13906-0044	KE2_07_C05	KE2_SL_07	34.4926	0.53312	1419.31	Mateka	Bungoma	Kenya	Green leafy vegetables	Terere		0.607116	0.0704338	49.816	138.329	7463.7	1314.57	419.016	6052.12	4274.37	81365.2	21457.3	22.9727	1.63406	4.78596	119.341	878.953	0.915557	2.11558	20.7233	58.1863	0.301898	0.0728173	0.0286675	69.9193	132.685	0.886121	2.49569	0.460899	1.74395	0.01	0.0578639	0.543165	0.01	0.0795805	83.1686	2.00848	2.55596	0.38479
13906-0045	KE2_07_C06	KE2_SL_07	34.4926	0.53312	1419.31	Mateka	Bungoma	Kenya	Fruit	Banana		0.1	0.01	5.6371	10.5	1645.37	3	121.867	983.778	468.741	12143	310.99	0.45	0.015	0.169125	34.3497	19.7951	0.004	0.503126	16.8567	8.20973	0.0035	0.005	0.005	19.0781	4.38425	0.0015	0.15	0.0015	0.208494	0.01	0.0015	0.673387	0.01	0.002	3.76046	0.00408649	0.0313042	0.001
13906-0046	KE2_07_C07	KE2_SL_07	34.4926	0.53312	1419.31	Mateka	Bungoma	Kenya	Roots/Tubers	Arrow root		0.1	0.01	6.38109	31.7474	2212.87	45.9828	75.3164	2950.88	1379.12	13979.9	5075.64	1.57906	0.0470823	1.01098	37.48	59.4578	0.0837412	1.19731	17.8984	140.555	0.0035	0.005	0.0174455	9.72032	49.022	0.037728	0.15	0.0194447	1.60631	0.01	0.0130993	0.773905	0.01	0.002	21.8954	0.0632458	0.0532175	0.0120628
13906-0047	KE2_08_C01	KE2_SL_08	34.4533	0.55034	1348.6	Nandingwa	Bungoma	Kenya	Maize	Maize		0.1	0.01	2	10.5	796.243	11.5863	17	1799.47	1189.42	2955.93	60.4286	0.45	0.015	0.315578	3.64719	21.2224	0.0128358	0.433702	12.2093	15.5623	0.0035	0.005	0.0187563	8.9518	0.37717	0.00608916	0.15	0.0015	0.168128	0.01	0.0015	0.230046	0.01	0.002	0.5	0.0104282	0.0113522	0.001
13906-0048	KE2_08_C02	KE2_SL_08	34.4533	0.55034	1348.6	Nandingwa	Bungoma	Kenya	Fruit	Banana		0.1	0.01	4.76413	10.5	1462.2	3	384.784	942.951	316.704	12662.9	256.562	0.45	0.015	0.140339	34.4564	15.3777	0.004	0.674164	7.32477	6.68936	0.0035	0.005	0.005	25.2623	3.38995	0.0015	0.15	0.0015	0.0397513	0.01	0.0015	0.345981	0.01	0.002	3.7722	0.002	0.0025	0.001
13906-0049	KE2_08_C03	KE2_SL_08	34.4533	0.55034	1348.6	Nandingwa	Bungoma	Kenya	Nuts	Groundnuts		0.1	0.01	22.3175	10.5	2533.83	21.2321	17	4493.26	1993.99	13365.6	469.546	0.45	0.0416839	1.788	8.8793	47.9188	0.110058	17.0992	133.923	29.4033	0.0035	0.005	0.0299969	59.0173	3.8393	0.0196722	0.15	0.00483777	0.132942	0.01	0.0135092	4.77178	0.01	0.0170909	4.3718	0.0211955	0.0212626	0.00486892
13906-0050	KE2_08_C04	KE2_SL_08	34.4533	0.55034	1348.6	Nandingwa	Bungoma	Kenya	Green leafy vegetables	Terere		0.1	0.0889088	30.3242	141.646	15550.2	288.987	173.887	6473.67	3686.4	65823	23044.2	6.94544	0.389656	2.64547	320.822	317.778	0.705564	3.24316	62.0246	68.0428	0.0368059	0.0382135	0.0359859	139.94	202.032	3.02349	0.413527	0.0915628	1.21907	0.01	0.0956759	2.42866	0.01	0.0705059	164.859	4.88211	1.92481	0.699942
13906-0051	KE2_08_C05	KE2_SL_08	34.4533	0.55034	1348.6	Nandingwa	Bungoma	Kenya	Vegetable	Mrenda		0.1	0.0499974	26.2465	53.7111	4412.16	244.478	156.847	7429.2	3347.95	45422.8	12261.1	3.87296	0.400915	1.83316	98.7214	238.309	0.199847	2.9892	94.8096	35.0683	0.0733729	0.0233314	0.0279465	41.2258	94.9876	0.4834	0.15	0.0724776	0.355741	0.01	0.0449406	1.7277	0.01	0.0152166	88.3139	1.29611	1.02184	0.192051
13906-0052	KE2_08_C06	KE2_SL_08	34.4533	0.55034	1348.6	Nandingwa	Bungoma	Kenya	Pulses	Cowpeas		0.1	0.01	29.9009	57.3182	3463.9	118.299	761.671	3004.28	2754.21	30060.2	13932.2	6.81897	0.214828	3.55097	215.1	186.174	0.285904	4.71564	289.201	31.0896	0.0520273	0.0287104	0.0337727	74.0963	132.765	2.88389	0.531611	0.0905612	0.0715188	0.01	0.00809609	30.5466	0.01	0.0302944	101.732	7.28911	1.67068	0.854422
13906-0053	KE2_08_C07	KE2_SL_08	34.4533	0.55034	1348.6	Nandingwa	Bungoma	Kenya	Pulses	Beans		0.1	0.01	11.7838	10.5	2156.32	21.7956	39.2912	5872.33	2647.45	18533.7	1137.79	0.45	0.0741974	0.852233	20.265	113.372	0.510476	7.68637	10.4806	37.9708	0.00701845	0.005	0.0181282	25.8656	8.4499	0.0141817	0.15	0.00414098	1.41435	0.01	0.0015	0.045	0.01	0.0041829	8.22787	0.0183272	0.0910296	0.00361173
13906-0054	KE2_09_C01	KE2_SL_09	34.4121	0.55549	1321.18	MISSING	Bungoma	Kenya	Maize	Maize		0.1	0.01	2	10.5	818.573	31.5237	40.8284	2015.9	897.877	2821.33	84.4051	0.45	0.015	0.255131	4.31577	23.2448	0.0132424	0.256432	7.60564	13.7367	0.00710031	0.005	0.0208721	7.40309	0.389386	0.0132764	0.15	0.0129731	0.176304	0.01	0.0015	0.364141	0.01	0.00661196	0.5	0.0195583	0.0228192	0.00422768
13906-0055	KE2_09_C02	KE2_SL_09	34.4121	0.55549	1321.18	MISSING	Bungoma	Kenya	Pulses	Beans		0.1	0.01	12.4071	10.5	2359.73	23.2375	57.9483	4580.2	2701.37	14176.3	1645.49	1.07665	0.015	0.23341	22.7418	84.1799	0.634515	5.56951	10.6832	31.2278	0.00786764	0.005	0.0138926	28.8846	11.8714	0.0253178	0.15	0.0192197	0.249867	0.01	0.0015	0.045	0.01	0.0101676	8.20877	0.0244951	0.0260058	0.00372492
13906-0056	KE2_09_C03	KE2_SL_09	34.4121	0.55549	1321.18	MISSING	Bungoma	Kenya	Fruit	Banana		0.1	0.01	4.51392	10.5	1397.49	3	102.252	1129.84	331.864	13290.6	168.25	0.45	0.015	0.114869	22.7278	14.484	0.004	0.142254	7.04179	6.54021	0.0035	0.005	0.005	19.0115	3.02346	0.0015	0.15	0.0015	0.15966	0.01	0.0015	0.375244	0.01	0.0116615	5.10779	0.002	0.0025	0.001
13906-0057	KE2_09_C04	KE2_SL_09	34.4121	0.55549	1321.18	MISSING	Bungoma	Kenya	Green leafy vegetables	Sukuma wiki		0.1	0.01	28.4251	83.4051	6876.4	101.108	267.97	2335.35	3588.65	38841.1	38954	3.73846	0.217904	4.3869	66.8169	174.452	0.263607	2.20473	38.2001	18.2822	0.0375468	0.0259459	0.0354548	56.6553	316.696	0.727397	0.581821	0.052318	0.838854	0.01	0.106807	2.02462	0.01	0.0688923	128.118	3.9625	1.11734	0.408151
13906-0058	KE2_09_C05	KE2_SL_09	34.4121	0.55549	1321.18	MISSING	Bungoma	Kenya	Pulses	Cowpeas		1.14952	0.0582434	27.9254	121.99	3834.49	194.622	301.847	3214.74	3464.75	30100.7	14250.5	4.38133	0.275147	1.36737	316.403	212.113	0.416065	3.71544	36.2825	29.9459	0.0643096	0.0543119	0.0461337	66.2757	107.68	3.41598	0.410353	0.0638415	0.575986	0.01	0.103288	1.29967	0.01	0.0579716	60.8005	10.0545	2.61816	1.05014
13906-0059	KE2_09_C06	KE2_SL_09	34.4121	0.55549	1321.18	MISSING	Bungoma	Kenya	Roots/Tubers	Sweet potato		0.1	0.01	4.25219	10.5	654.118	3	17	1153.36	668.257	15925.9	1034.52	0.45	0.015	0.145333	3.30462	13.8185	0.0125044	0.235709	7.00451	6.89251	0.0035	0.005	0.005	21.8301	12.5795	0.01473	0.15	0.0015	0.131178	0.01	0.0015	0.162021	0.01	0.0072454	8.05505	0.0493198	0.00717958	0.00396893
13906-0060	KE2_09_C07	KE2_SL_09	34.4121	0.55549	1321.18	MISSING	Bungoma	Kenya	Fruit	Lemon		0.1	0.01	11.4243	10.5	1178.27	3	17	2301.19	884.421	18660.9	4153.95	0.45	0.015	0.337539	4.98839	17.263	0.0155588	0.268484	10.9892	9.21479	0.0035	0.005	0.005	24.0378	50.4815	0.0292396	0.15	0.00304563	0.1116	0.01	0.0015	0.267542	0.01	0.0144614	43.6391	0.147688	0.0216309	0.0115554
13906-0061	KE2_10_C01	KE2_SL_10	34.4047	0.59145	1308.1	Syombe (Myanga)	Bungoma	Kenya	Maize	Maize		0.1	0.01	2	10.5	724.204	3	17	1619.63	1195.87	3043.76	92.2672	0.45	0.015	0.267305	3.43263	14.9983	0.004	0.415995	10.9153	19.3871	0.0035	0.005	0.0229397	10.1242	0.676716	0.0015	0.15	0.0015	0.13645	0.01	0.0015	0.132724	0.01	0.0182008	0.5	0.00446522	0.00543756	0.001
13906-0062	KE2_10_C02	KE2_SL_10	34.4047	0.59145	1308.1	Syombe (Myanga)	Bungoma	Kenya	Pulses	Beans		0.1	0.01	13.1218	10.5	2072.77	11.8191	35.0604	4708.19	2171.25	16414.8	1387.12	0.45	0.015	0.128742	17.8556	71.5067	0.281936	1.19552	8.29814	27.5008	0.0035	0.005	0.0224418	13.6294	8.74551	0.0112503	0.15	0.00302996	3.23882	0.01	0.0015	0.045	0.01	0.002	8.32198	0.0141753	0.0138025	0.00289234
13906-0063	KE2_10_C03	KE2_SL_10	34.4047	0.59145	1308.1	Syombe (Myanga)	Bungoma	Kenya	Pulses	Beans		0.1	0.01	10.4876	26.8965	1843.09	3	17	4328.21	2355.13	16137.6	1627.8	0.45	0.015	0.601503	14.3448	77.6983	0.272508	1.45428	39.6326	22.1889	0.0035	0.005	0.0154288	8.81611	6.62545	0.0015	0.15	0.0015	6.63577	0.01	0.00367348	1.95964	0.01	0.002	5.6029	0.00444241	0.0055299	0.001
13906-0064	KE2_10_C04	KE2_SL_10	34.4047	0.59145	1308.1	Syombe (Myanga)	Bungoma	Kenya	Pulses	Cowpeas		0.1	0.01	44.8648	72.4901	5495.98	267.929	960.209	3123.25	1822.04	29881.9	27632.8	4.9694	0.333329	1.52963	224.012	233.913	0.328221	1.11093	29.9795	32.8917	0.0472125	0.0388323	0.0513066	22.4308	179.528	0.55989	0.628939	0.0714	5.36087	0.01	0.00999917	0.952872	0.01	0.0168316	94.952	1.71095	1.02248	0.228965
13906-0065	KE2_11_C01	KE2_SL_11	34.4067	0.59583	1276.64	Syombe (Myanga)	Bungoma	Kenya	Nuts	Groundnuts		0.1	0.01	15.05	10.5	2358.22	90.8114	97.2264	3247.13	1584.25	20022.1	653.317	2.05231	0.124838	2.06981	12.2613	105.945	0.147218	2.40117	28.1732	31.5161	0.0167115	0.005	0.0205317	15.6621	5.44324	0.0564549	0.15	0.0206517	0.356915	0.01	0.00336912	0.5994	0.01	0.00901156	3.77412	0.123993	0.124202	0.0235036
13906-0066	KE2_11_C02	KE2_SL_11	34.4067	0.59583	1276.64	Syombe (Myanga)	Bungoma	Kenya	Green leafy vegetables	Saga		0.279749	0.01	25.6181	210.857	3707.44	157.32	136.707	6424.53	3939.7	29760.5	12275.9	3.50771	0.231649	3.94225	61.4119	184.035	0.250692	2.69352	299.812	37.9822	0.0511484	0.0174863	0.0236341	30.6707	72.4849	0.165971	0.15	0.0659941	2.51684	0.01	0.107624	6.10208	0.01	0.0295548	29.5663	0.453201	0.450836	0.0686162
13906-0067	KE2_11_C03	KE2_SL_11	34.4067	0.59583	1276.64	Syombe (Myanga)	Bungoma	Kenya	Vegetable	Mrenda		0.215061	0.0458144	29.4498	57.1362	3850.3	137.541	180.196	5828.88	3709.5	33324.7	12673.6	4.65867	0.207388	1.09336	70.668	153.722	0.14384	1.34173	52.3974	30.1539	0.040178	0.0196112	0.0237788	20.6547	73.984	0.293908	0.461171	0.0805518	1.15336	0.01	0.0298185	3.38599	0.01	0.0139547	33.2424	0.980373	0.591064	0.129468
13906-0068	KE2_11_C04	KE2_SL_11	34.4067	0.59583	1276.64	Syombe (Myanga)	Bungoma	Kenya	Green leafy vegetables	Terere		0.1	0.01	25.9305	107.159	7714.92	188.579	302.737	4221.51	3280.05	54828.7	16941.6	6.06766	0.30792	2.30702	61.7154	229.399	0.200542	1.15829	58.8693	39.807	0.0264222	0.0187804	0.0143412	37.182	107.196	0.214129	0.652857	0.151742	1.85401	0.01	0.026501	5.10984	0.01	0.0183174	81.4062	0.492046	0.6323	0.0782684
13906-0069	KE2_11_C05	KE2_SL_11	34.4067	0.59583	1276.64	Syombe (Myanga)	Bungoma	Kenya	Green leafy vegetables	Saga		10.1093	0.01	33.3539	64.5103	5968.72	259.421	211.886	6194.33	3950.12	41250.8	15077.5	4.70934	0.388354	2.10785	74.0301	233.766	0.268862	1.84879	505.583	41.6867	0.0732969	0.0201889	0.0442558	53.3284	77.6316	0.183576	0.384037	0.104739	2.71667	0.01	0.147613	12.659	0.01	0.0323335	45.5169	0.431047	0.71106	0.0819046
13906-0070	KE2_11_C06	KE2_SL_11	34.4067	0.59583	1276.64	Syombe (Myanga)	Bungoma	Kenya	Green leafy vegetables	Terere		0.29456	0.0385879	43.8353	103.636	10334.4	205.93	126.164	5010.51	3384.52	63985.3	19687.3	3.90735	0.297084	0.777209	217.199	223.996	0.286114	1.11126	27.0721	52.1955	0.051653	0.0280867	0.0211575	73.8397	116.837	0.353917	0.624211	0.0776748	0.532348	0.01	0.083277	1.22672	0.01	0.0493581	95.289	0.904733	0.769042	0.125698
13906-0071	KE2_11_C07	KE2_SL_11	34.4067	0.59583	1276.64	Syombe (Myanga)	Bungoma	Kenya	Grain	Millet		0.1	0.01	2	10.5	1800.62	7.49956	35.6944	2625.04	1333.38	5859.58	3101.15	0.45	0.015	0.111524	230.49	27.1172	0.0741927	0.518967	7.90982	19.1625	0.00922463	0.005	0.0210875	18.5171	17.5189	0.00868589	0.15	0.0015	0.395458	0.01	0.0173844	0.168024	0.01	0.0255482	23.8941	0.020125	0.016497	0.00268214
13906-0072	KE2_11_C08	KE2_SL_11	34.4067	0.59583	1276.64	Syombe (Myanga)	Bungoma	Kenya	Pulses	Beans		0.1	0.01	11.0213	10.5	2289.63	10.6157	37.7595	5581.15	2296.69	16363.6	1514.94	0.45	0.015	0.164795	15.4361	61.0562	0.286678	1.45413	9.58815	29.2562	0.0035	0.005	0.1359	21.699	6.14191	0.00479452	0.15	0.0015	3.80668	0.01	0.0015	0.045	0.01	0.00484781	2.46126	0.0129777	0.0141486	0.00208601
13906-0073	KE2_11_C09	KE2_SL_11	34.4067	0.59583	1276.64	Syombe (Myanga)	Bungoma	Kenya	Maize	Maize		0.1	0.01	2	10.5	939.096	10.0359	17	2447.34	1120.36	2985.85	58.542	0.45	0.015	0.213306	4.06126	18.999	0.00878393	0.284289	8.02204	18.8781	0.0035	0.005	0.0417217	5.2195	0.329166	0.00654384	0.15	0.0015	0.536314	0.01	0.0015	0.233457	0.01	0.002	0.5	0.0126787	0.0191072	0.00229752
13906-0074	KE2_12_C01	KE2_SL_12	34.4399	0.60733	1329.6	MISSING	Bungoma	Kenya	Maize	Maize		0.1	0.01	2	10.5	887.813	10.3638	17	2152.84	984.205	3079.16	45.7122	0.45	0.015	0.134897	3.9378	18.3973	0.0128303	0.259339	1.76491	18.5772	0.0035	0.005	0.0344472	6.22826	0.36602	0.00477245	0.15	0.0015	0.274756	0.01	0.0015	0.045	0.01	0.002	0.5	0.0119446	0.0174642	0.00210355
13906-0075	KE2_12_C02	KE2_SL_12	34.4399	0.60733	1329.6	MISSING	Bungoma	Kenya	Pulses	Beans		0.1	0.01	13.2317	10.5	2474.9	17.9906	65.7061	4775.43	2643.24	15621.9	2223.39	1.54968	0.015	0.346244	21.2763	81.4001	0.425574	3.35856	27.8749	31.1973	0.0035	0.005	0.0299509	24.7783	19.7577	0.0124371	0.15	0.017133	0.705626	0.01	0.0015	1.53694	0.01	0.0065535	9.66256	0.0238271	0.027689	0.00405413
13906-0076	KE2_12_C03	KE2_SL_12	34.4399	0.60733	1329.6	MISSING	Bungoma	Kenya	Pulses	Cowpeas		0.1	0.01	32.0355	86.7264	2900.89	156.14	771.528	3712.46	2403.01	29615.8	12597.2	6.7793	0.302092	1.97014	88.5412	208.733	0.182514	1.30967	92.5091	24.3065	0.0430007	0.0121404	0.0335993	17.7828	127.442	0.422203	0.555164	0.149988	1.72889	0.01	0.00860059	8.85401	0.01	0.0140752	58.7908	1.58707	0.616498	0.18355
13906-0077	KE2_12_C04	KE2_SL_12	34.4399	0.60733	1329.6	MISSING	Bungoma	Kenya	Vegetable	Mrenda		0.1	0.01	24.6554	61.5768	4171.64	245.248	156.003	8538.24	2783.96	38791	14170.1	5.2146	0.436944	0.281851	67.2113	268.362	0.12888	0.391877	17.0068	28.08	0.0710008	0.0294977	0.0753108	13.7286	93.7587	0.150159	0.634357	0.091179	8.8273	0.01	0.0426184	0.045	0.01	0.0131337	28.205	0.454217	0.808313	0.0823312
13906-0078	KE2_12_C05	KE2_SL_12	34.4399	0.60733	1329.6	MISSING	Bungoma	Kenya	Fruit	Mito		0.1	0.01	23.3002	86.932	3618.39	192.406	112.001	2680.87	1485.85	23123.6	7818.25	4.11533	0.246723	2.3282	35.6645	169.579	0.152526	1.64505	18.0194	36.7696	0.0504596	0.020013	0.577418	38.9873	64.2459	0.184013	0.333862	0.0406792	3.52488	0.01	0.0330873	0.279174	0.01	0.035802	23.7561	0.568686	0.417941	0.0916065
13906-0079	KE2_12_C06	KE2_SL_12	34.4399	0.60733	1329.6	MISSING	Bungoma	Kenya	Green leafy vegetables	Terere		0.1	0.0496024	28.0214	161.674	9872.9	284.278	124.343	3839.76	2384.81	52595.5	26520.7	5.20837	0.512079	2.29101	130.012	318.394	0.446242	1.18891	41.467	31.7692	0.0779886	0.0447019	0.0260841	76.4129	271.627	1.19133	0.433423	0.0798861	0.509381	0.01	0.0326889	1.10546	0.01	0.0510467	125.405	3.60354	1.35261	0.440817
13906-0080	KE2_12_C07	KE2_SL_12	34.4399	0.60733	1329.6	MISSING	Bungoma	Kenya	Green leafy vegetables	Saga		0.592286	0.01	18.4983	90.0615	4754.58	237.466	225.516	4952.53	4894.54	49027.1	11783.3	8.51736	0.621261	1.88721	216.912	338.298	0.830812	1.37942	52.0255	33.7251	0.0708203	0.0341664	0.021327	27.7318	104.226	0.118752	0.648332	0.104289	1.81335	0.01	0.117581	5.15821	0.01	0.0213362	58.2876	0.261129	0.882869	0.0532864
13906-0081	KE2_13_C01	KE2_SL_13	34.4727	0.59697	1395.02	Nang'eni	Bungoma	Kenya	Pulses	Cowpeas		0.1	0.0320558	29.9266	40.3701	3046.97	188.707	505.201	2036.58	2070.89	13728.8	15123.7	6.53668	0.228486	1.93863	193.318	202.095	0.166867	2.19163	21.2023	22.2111	0.0334069	0.005	0.0283472	35.8009	170.81	1.65809	0.415364	0.0782387	0.0445283	0.01	0.0015	0.661902	0.01	0.058927	97.78	4.53824	1.21099	0.509261
13906-0082	KE2_13_C02	KE2_SL_13	34.4727	0.59697	1395.02	Nang'eni	Bungoma	Kenya	Green leafy vegetables	Mito		0.1	0.0390578	22.4817	10.5	4381.47	103.366	172.517	3165.6	2468.45	14051.5	8885.29	3.1575	0.116962	1.1837	86.6662	133.177	0.108786	2.48373	51.0609	39.5702	0.0186422	0.005	0.0432541	36.1209	82.6199	0.68601	0.15	0.0325607	0.0936812	0.01	0.0247006	1.43361	0.01	0.0278702	50.3226	1.9908	0.767683	0.255298
13906-0083	KE2_13_C03	KE2_SL_13	34.4727	0.59697	1395.02	Nang'eni	Bungoma	Kenya	Vegetable	Mrenda		0.280791	0.0428091	32.9434	51.0509	2829.14	636.923	348.727	2504.23	1846.6	28774.7	12876	11.5698	0.689981	2.77037	44.8495	440.145	0.168335	1.77875	38.2252	24.0883	0.158374	0.0206169	0.101276	15.8543	90.7688	0.645785	0.944661	0.158884	2.13867	0.01	0.0197571	0.368885	0.01	0.0568175	35.3228	1.67927	1.24149	0.272732
13906-0084	KE2_13_C04	KE2_SL_13	34.4727	0.59697	1395.02	Nang'eni	Bungoma	Kenya	Maize	Maize		0.1	0.01	2	10.5	969.741	7.32848	17	2178	1130.27	2752.07	59.0652	0.45	0.015	0.189495	4.17634	18.7926	0.0105771	0.432576	1.76385	20.1257	0.0035	0.005	0.219384	4.48436	0.492713	0.0015	0.15	0.0015	0.705806	0.01	0.0015	0.045	0.01	0.00418926	0.5	0.00750208	0.0137988	0.001
13906-0085	KE2_13_C05	KE2_SL_13	34.4727	0.59697	1395.02	Nang'eni	Bungoma	Kenya	Pulses	Beans		0.1	0.01	12.8829	10.5	2162.55	27.6222	65.1697	3243.81	2364.67	13531.2	2041.22	0.45	0.0347912	0.426616	20.784	79.9548	0.277767	4.46659	11.9378	24.4942	0.0035	0.005	0.0164526	23.7418	18.1251	0.0253243	0.15	0.00450045	0.520712	0.01	0.0015	0.299963	0.01	0.00895349	12.3591	0.0499732	0.035469	0.00899886
13906-0086	KE2_13_C06	KE2_SL_13	34.4727	0.59697	1395.02	Nang'eni	Bungoma	Kenya	Roots/Tubers	Cassava		0.1	0.01	2	10.5	1010.03	3	38.8578	607.182	128.5	7357.73	980.534	0.45	0.015	0.04	8.10839	5.5	0.0124457	0.902561	2.47695	11.7283	0.0035	0.005	0.0237573	15.4864	15.0649	0.0147851	0.15	0.0015	0.0385322	0.01	0.0139513	0.045	0.01	0.00683042	7.83857	0.0905354	0.0197897	0.00749141
13906-0087	KE2_13_C07	KE2_SL_13	34.4727	0.59697	1395.02	Nang'eni	Bungoma	Kenya	Roots/Tubers	Cassava		0.1	0.01	2	10.5	331.209	8.72152	17	379.758	128.5	6138.32	492.612	0.45	0.015	0.193276	4.27275	5.5	0.0137558	0.204377	1.73921	2.21431	0.0035	0.005	0.005	9.4777	5.61113	0.0240021	0.15	0.0015	0.01	0.01	0.00907332	0.103617	0.01	0.002	6.62306	0.0647132	0.0233905	0.00927028
13906-0088	KE2_13_C08	KE2_SL_13	34.4727	0.59697	1395.02	Nang'eni	Bungoma	Kenya	Pulses	Soya beans		0.1	0.01	23.3687	38.8281	2312.12	36.0238	68.4145	5826.48	3305.44	17062.5	2166.12	0.45	0.0409623	0.358194	26.6773	97.315	0.165626	6.35224	13.9723	43.7436	0.0035	0.005	0.173818	24.1633	16.9398	0.0231965	0.15	0.00905513	12.4129	0.01	0.0113616	0.045	0.01	0.01493	11.8948	0.0453212	0.0623224	0.00874875
13906-0089	KE2_14_C01	KE2_SL_14	34.5176	0.59184	1450.47	Namisi	Bungoma	Kenya	Maize	Maize		0.1	0.01	2	10.5	788.893	16.2689	17	1739.19	1045.76	2586.14	66.4972	0.45	0.015	0.404319	4.20313	22.0445	0.0128156	0.320676	7.00763	15.3118	0.0035	0.005	0.083067	4.53824	0.588693	0.00666542	0.15	0.0015	0.242428	0.01	0.0015	0.149478	0.01	0.00566309	0.5	0.0152237	0.0288127	0.00315712
13906-0090	KE2_14_C02	KE2_SL_14	34.5176	0.59184	1450.47	Namisi	Bungoma	Kenya	Pulses	Beans		0.1	0.01	12.8616	10.5	1792.4	8.18586	17	3431.65	2076.52	12792.8	1170.13	0.45	0.015	0.318611	16.1584	61.739	0.136647	1.88108	7.51014	22.2752	0.0035	0.005	0.0190922	12.5287	10.0301	0.00811176	0.15	0.0015	0.463316	0.01	0.0015	0.045	0.01	0.0060969	7.6838	0.0108009	0.0171985	0.001
13906-0091	KE2_14_C03	KE2_SL_14	34.5176	0.59184	1450.47	Namisi	Bungoma	Kenya	Fruit	Mito		0.1	0.01	26.3871	64.0777	3279.7	92.579	201.603	5602.25	2118.68	34262.2	7525.52	3.28403	0.114075	1.8861	76.2648	120.519	0.08729	1.06619	51.5547	38.6611	0.0236404	0.005	0.0812592	8.26735	64.9509	0.0491219	0.15	0.0396782	3.38083	0.01	0.0480814	2.4213	0.01	0.0125944	46.1694	0.130934	0.2145	0.0231316
13906-0092	KE2_14_C04	KE2_SL_14	34.5176	0.59184	1450.47	Namisi	Bungoma	Kenya	Green leafy vegetables	Sukuma wiki		0.1	0.01	26.082	136.892	3087.19	43.5455	398.513	3002.35	6795.99	32476	29825.4	3.21858	0.0767657	1.48472	36.5402	84.0713	0.205812	0.775171	32.7272	24.3692	0.0160749	0.005	0.393831	13.6138	251.33	0.0691812	0.15	0.0377466	2.47903	0.01	0.0249771	3.55023	0.01	0.0153642	92.3444	0.360278	0.162137	0.0405778
13906-0093	KE2_14_C05	KE2_SL_14	34.5176	0.59184	1450.47	Namisi	Bungoma	Kenya	Fruit	Tomato		0.1	0.01	12.581	121.017	1963.5	17.8188	52.2437	3311.76	1841.05	30089.4	1029.02	1.22562	0.015	0.322148	15.7393	54.1412	0.0708914	0.264654	41.6521	17.6983	0.0035	0.005	0.456934	6.05477	8.10451	0.0107086	0.15	0.00885812	0.676026	0.01	0.0200259	2.61408	0.01	0.002	7.74582	0.0186491	0.0281782	0.00308825
13906-0094	KE2_14_C06	KE2_SL_14	34.5176	0.59184	1450.47	Namisi	Bungoma	Kenya	Green leafy vegetables	Saga		0.402275	0.0382501	29.3662	240.597	4168.98	561.868	912.565	3330.73	3158.94	44268.8	17490.6	22.3059	0.686069	3.03824	59.6965	411.738	0.277974	1.61132	37.245	90.7168	0.133761	0.0162044	0.0390999	14.1736	156.841	0.279719	1.41407	0.221477	1.54224	0.01	0.198903	5.4216	0.01	0.086953	102.772	0.782094	1.46644	0.148206
13906-0095	KE2_15_C01	KE2_SL_15	34.645	-0.02184	1506.85	Rabour	Kisumu	Kenya	Maize	Maize		0.1	0.01	2	10.5	1031	47.9635	61.9376	2441.65	1149.62	3673.01	82.725	1.31025	0.015	0.123562	6.55887	41.3044	0.004	0.121036	2.61481	17.7304	0.0109885	0.005	0.212992	7.86137	0.77695	0.0339724	0.15	0.0684672	0.450154	0.01	0.0015	0.045	0.01	0.002	1.14385	0.0776074	0.133041	0.0152327
13906-0096	KE2_15_C02	KE2_SL_15	34.645	-0.02184	1506.85	Rabour	Kisumu	Kenya	Pulses	Cowpeas		0.1	0.01	28.1512	153.099	3518.07	278.753	724.191	4531.75	3624.61	37653.3	12500	6.62438	0.210487	2.25968	319.233	285.203	0.189308	2.14966	142.232	55.6331	0.0615002	0.0115616	0.0180603	43.5424	173.648	0.454629	0.549722	0.153842	0.167916	0.01	0.0443187	1.87623	0.01	0.0263796	165.366	2.25875	1.32617	0.20826
13906-0097	KE2_15_C03	KE2_SL_15	34.645	-0.02184	1506.85	Rabour	Kisumu	Kenya	Fruit	Guava		0.1	0.01	4.35176	10.5	490.523	6.66498	17	881.342	591.009	13601	799.289	0.45	0.015	0.451586	9.32228	13.8752	0.0666806	0.375314	11.5466	8.44805	0.0035	0.005	0.044448	13.4562	15.5479	0.00989455	0.15	0.00510574	0.139731	0.01	0.0015	0.246895	0.01	0.00623569	13.6002	0.0483361	0.029161	0.00578135
13906-0098	KE2_15_C04	KE2_SL_15	34.645	-0.02184	1506.85	Rabour	Kisumu	Kenya	Fruit	Mango		0.1	0.01	2	10.5	585.53	3	140.335	1256.29	441.011	13126.6	706.51	0.45	0.015	0.199179	24.0398	5.5	0.004	0.483061	11.8381	5.20904	0.0035	0.005	0.005	25.8997	8.49881	0.00719217	0.15	0.00403092	0.0715198	0.01	0.0015	0.271257	0.01	0.0225744	10.2096	0.0370766	0.0184455	0.0046263
13906-0099	KE2_15_C05	KE2_SL_15	34.645	-0.02184	1506.85	Rabour	Kisumu	Kenya	Pulses	Beans		0.2228	0.0290558	11.8136	6383.45	2097.12	542.441	215.865	5609.07	2119.71	15925.7	1534.31	20.7692	1.14793	1.74359	25.697	583.669	0.520236	2.63831	12.0582	31.5789	0.106241	0.005	0.0179043	7.20676	14.8274	0.243367	0.338131	0.0974548	3.99396	0.01	0.0015	0.16815	0.01	0.00411339	24.7082	0.845311	1.45231	0.168024
13906-0100	KE2_15_C06	KE2_SL_15	34.645	-0.02184	1506.85	Rabour	Kisumu	Kenya	Grain	Millet		0.1	0.0314424	2	10.5	1153.33	652.552	287.632	2259.56	1047.3	3460.45	160.894	13.3754	0.275886	0.422725	31.2388	371.121	0.072251	0.404555	3.14331	19.6959	0.177977	0.0360496	0.624106	10.8818	1.84125	0.450242	0.866177	0.532605	0.412382	0.01	0.0043224	0.045	0.01	0.0203783	3.52963	1.00385	1.79845	0.185666
13906-0101	KE2_16_C01	KE2_SL_16	35.035	0.59148	1906.54	Machungwa	Trans-Nzoia	Kenya	Maize	Maize		0.1	0.01	2	10.5	654.224	8.87145	36.8616	1509.32	698.585	2169.95	49.7824	0.45	0.015	0.172354	4.09445	15.0642	0.0129295	0.312975	6.43728	13.281	0.0035	0.005	0.0222004	6.63517	0.483438	0.00631017	0.15	0.00312952	0.0685913	0.01	0.0015	0.120082	0.01	0.002	0.5	0.011173	0.0155196	0.00244434
13906-0102	KE2_16_C02	KE2_SL_16	35.035	0.59148	1906.54	Machungwa	Trans-Nzoia	Kenya	Pulses	Beans		0.1	0.01	10.4935	10.5	1786.03	40.4123	87.1407	3977.7	2246.72	13590.1	1145.3	1.75613	0.0363829	0.652506	27.1015	84.2253	0.365678	8.19886	9.61772	28.3839	0.013391	0.005	0.005	27.5112	8.91305	0.0499554	0.15	0.0251863	0.09325	0.01	0.0046699	0.045	0.01	0.002	10.2245	0.0535368	0.0542544	0.0109394
13906-0103	KE2_16_C03	KE2_SL_16	35.035	0.59148	1906.54	Machungwa	Trans-Nzoia	Kenya	Vegetable	Mrenda		0.404085	0.102157	36.9322	10.5	2856.95	1448.45	1085.79	4169.01	2508.13	34229.8	15059.2	42.2818	1.04672	2.40456	119.688	844.988	0.346003	2.38141	52.7885	29.7159	0.318988	0.0271252	0.0656308	22.5846	103.427	7.44789	2.66036	0.776963	0.755654	0.01	0.0256842	2.59429	0.01	0.0411944	157.604	19.0813	9.17167	2.77708
13906-0104	KE2_16_C04	KE2_SL_16	35.035	0.59148	1906.54	Machungwa	Trans-Nzoia	Kenya	Fruit	Miro		0.1	0.041246	24.4681	131.424	3501.48	427.457	268.741	3037.48	1907.75	28975.5	6904.52	10.8807	0.314533	2.15381	68.3816	294.204	0.21771	2.43132	107.159	36.6284	0.074625	0.005	0.0482209	46.1195	62.8248	7.09692	0.407292	0.106155	0.87099	0.01	0.100527	2.33186	0.01	0.019104	146.129	21.0657	4.50444	3.22887
13906-0105	KE2_17_C01	KE2_SL_17	35.0701	0.98857	1875.39	Machungwa	Trans-Nzoia	Kenya	Maize	Maize		0.1	0.01	2	10.5	842.295	15.0519	17	2426.02	835.71	3141.38	57.9767	0.45	0.015	0.332707	4.25139	31.0571	0.0443341	0.508675	26.066	18.286	0.0035	0.005	0.005	16.3035	0.478675	0.00485885	0.15	0.0071036	0.301396	0.01	0.0015	1.1054	0.01	0.0109189	0.5	0.0158912	0.028265	0.00301207
13906-0106	KE2_17_C02	KE2_SL_17	35.0701	0.98857	1875.39	Machungwa	Trans-Nzoia	Kenya	Pulses	Beans		0.1	0.01	12.9953	10.5	2079.45	28.7166	57.395	4527.58	2392.57	15216.3	1348.64	1.6429	0.015	0.222313	20.6597	84.7824	0.233956	4.50168	9.80266	30.3427	0.00944365	0.005	0.0104571	34.0006	10.9806	0.0309206	0.15	0.0154239	0.914266	0.01	0.0015	0.045	0.01	0.00573913	16.0572	0.0353612	0.0441779	0.00639815
13906-0107	KE2_17_C03	KE2_SL_17	35.0701	0.98857	1875.39	Machungwa	Trans-Nzoia	Kenya	Green leafy vegetables	Saga		1.45766	0.0314761	21.9075	74.0961	4028.84	601.512	520.535	5711.45	3956.39	45271.5	9335.33	18.1047	0.523544	4.25514	48.275	425.621	0.300152	2.42025	128.498	39.8339	0.172352	0.0161949	0.0245954	38.2278	70.6052	1.87098	1.0345	0.30674	1.56955	0.01	0.0505077	9.13723	0.01	0.0288834	100.813	3.77582	1.24816	0.536105
13906-0108	KE2_17_C04	KE2_SL_17	35.0701	0.98857	1875.39	Machungwa	Trans-Nzoia	Kenya	Green leafy vegetables	Sukuma wiki		0.1	0.01	19.3042	1176.35	5714.27	115.811	187.68	4230.01	6590.61	54146.6	21246.6	5.24161	0.137405	3.91198	44.2205	145.868	0.171389	2.07903	11.2843	24.2547	0.0246736	0.005	0.0345566	73.967	192.256	1.60619	0.15	0.0745249	2.30996	0.01	0.0190053	0.730628	0.01	0.0366046	228.753	4.79184	0.328581	0.469187
13906-0109	KE2_17_C05	KE2_SL_17	35.0701	0.98857	1875.39	Machungwa	Trans-Nzoia	Kenya	Fruit	Miro		0.1	0.0391359	25.1192	32.9477	3498.51	165.96	190.126	3182.96	2418.98	25032.6	8700.11	5.53682	0.159623	2.09629	71.8558	169.895	0.152017	1.8946	102.271	32.4877	0.0035	0.005	0.034247	56.9844	70.022	5.40155	0.15	0.0702072	0.0450565	0.01	0.0806167	5.55683	0.01	0.0169955	114.017	14.353	1.72806	2.19545
13906-0110	KE2_17_C06	KE2_SL_17	35.0701	0.98857	1875.39	Machungwa	Trans-Nzoia	Kenya	Green leafy vegetables	Pumpkin leaves		0.1	0.01	27.7225	25.8411	9525.21	175.843	1039.61	7799.75	3831.42	43661.9	22242.1	5.61702	0.182607	1.65375	25.3719	183.547	0.0629103	0.910137	18.1773	35.7427	0.0493433	0.0144845	0.0106096	50.9757	109.787	0.0936219	0.410958	0.0887429	2.61287	0.01	0.00874391	0.72762	0.01	0.0321536	25.4251	0.207108	0.344902	0.0415642
13906-0111	KE2_18_C01	KE2_SL_18	35.073	0.96203	1880.06	Wehoya	Trans-Nzoia	Kenya	Pulses	Beans		0.1	0.01	12.7517	10.5	1840.06	7.62799	17	2911.98	1866.91	13172.1	2062.92	0.45	0.015	0.764763	17.7968	63.8885	0.603455	1.50209	58.1236	23.7502	0.0035	0.005	0.0279635	10.4735	21.9434	0.00689479	0.15	0.0015	1.74396	0.01	0.0015	1.07985	0.01	0.002	10.9767	0.0139063	0.015616	0.00204218
13906-0112	KE2_18_C02	KE2_SL_18	35.073	0.96203	1880.06	Wehoya	Trans-Nzoia	Kenya	Maize	Maize		0.1	0.01	2	10.5	820.83	3	17	2002.64	917.745	2465.63	41.1206	0.45	0.015	0.228143	4.49868	14.4445	0.0119998	0.373988	2.37495	16.0283	0.0035	0.005	0.0100178	4.41075	0.410572	0.0015	0.15	0.0015	0.103051	0.01	0.0015	0.045	0.01	0.002	0.5	0.00405067	0.0025	0.001
13906-0113	KE2_18_C03	KE2_SL_18	35.073	0.96203	1880.06	Wehoya	Trans-Nzoia	Kenya	Vegetable	Mrenda		0.1	0.01	25.675	51.1354	4172.24	351.834	225.827	4014.4	2962.4	30072.2	14027.8	11.2268	0.349715	0.880021	226.703	328.462	0.46946	2.99171	43.8892	108.7	0.102023	0.005	0.0257065	8.61703	103.862	0.625614	0.436854	0.168769	0.227499	0.01	0.301831	0.635258	0.01	0.01107	94.1147	2.06172	1.06815	0.268552
13906-0114	KE2_18_C04	KE2_SL_18	35.073	0.96203	1880.06	Wehoya	Trans-Nzoia	Kenya	Pulses	Cowpeas		0.283397	0.0536514	24.4709	61.0372	3990.77	998.079	596.211	4019.6	3517.17	45095.2	15857.5	28.3568	1.02084	3.92577	102.439	788.698	0.342505	3.15758	44.8977	49.1401	0.263049	0.0410996	0.0540416	16.6442	143.868	0.982856	0.884328	0.307916	0.842211	0.01	0.0078922	0.15056	0.01	0.0235674	130.275	2.11477	2.1292	0.366882
13906-0115	KE2_18_C05	KE2_SL_18	35.073	0.96203	1880.06	Wehoya	Trans-Nzoia	Kenya	Green leafy vegetables	Saga		0.1	0.01	25.6018	190.439	3734.86	115.635	120.183	9252	11432.9	42269.7	5785.69	3.5751	0.12545	0.764825	31.7061	185.985	0.204904	0.754933	16.2547	65.7217	0.0381845	0.005	0.005	54.4335	24.1749	0.103336	0.15	0.0676083	2.013	0.01	0.0281336	0.342391	0.01	0.00920304	5.03127	0.189461	0.259034	0.0378577
13906-0116	KE2_18_C06	KE2_SL_18	35.073	0.96203	1880.06	Wehoya	Trans-Nzoia	Kenya	Green leafy vegetables	Terere		0.1	0.0260993	35.496	102.462	11403.8	343.719	366.013	6529.25	5186.46	67516.5	16321	10.6887	0.345127	0.999585	66.442	326.457	0.214811	0.788272	23.814	64.5799	0.0773603	0.0163578	0.0116988	58.3302	108.355	0.619863	0.53328	0.183096	0.997089	0.01	0.0298132	0.617698	0.01	0.0187995	71.2491	1.26926	0.921668	0.192201
13906-0117	KE2_18_C07	KE2_SL_18	35.073	0.96203	1880.06	Wehoya	Trans-Nzoia	Kenya	Green leafy vegetables	Sukuma wiki		0.1	0.01	27.7688	131.947	5575.86	261.874	194.619	4891.51	7027.52	43760.2	26240.2	9.35404	0.266106	1.39908	43.5143	269.575	0.148037	1.15033	28.586	38.5848	0.0550234	0.0113709	0.0148141	48.0526	207.315	0.355519	0.472105	0.120528	1.19452	0.01	0.0234746	0.55004	0.01	0.0135018	142.45	1.02162	0.67091	0.146854
13906-0118	KE2_18_C08	KE2_SL_18	35.073	0.96203	1880.06	Wehoya	Trans-Nzoia	Kenya	Green leafy vegetables	Biringanya		0.1	0.01	14.353	10.5	2117.74	9.27484	17	3673.7	1861.3	24429.5	1112.02	0.45	0.015	0.582742	17.4368	42.441	0.0645587	0.328645	45.769	17.909	0.0035	0.005	0.005	23.5815	3.34285	0.00611217	0.15	0.00329174	0.611483	0.01	0.00538302	1.24252	0.01	0.002	2.46761	0.0116754	0.015752	0.0027804
13906-0119	KE2_18_C09	KE2_SL_18	35.073	0.96203	1880.06	Wehoya	Trans-Nzoia	Kenya	Green leafy vegetables	White sapote		0.1	0.01	11.2638	10.5	731.542	3	62.6803	1284.92	826.282	12996.2	1066.78	0.45	0.015	0.233601	6.54172	14.6953	0.0579934	0.994199	10.8143	7.12526	0.0035	0.005	0.0120359	23.438	14.4065	0.0116754	0.15	0.00335739	0.124321	0.01	0.00387988	0.25111	0.01	0.002	9.61104	0.0500677	0.0148329	0.00429166
13906-0120	KE2_18_C10	KE2_SL_18	35.073	0.96203	1880.06	Wehoya	Trans-Nzoia	Kenya	Green leafy vegetables	Pumpkin leaves		0.318984	0.0628264	66.0684	42.3675	5803.85	1182.64	2372.26	4432.89	3737.3	33005.2	21856.3	45.7989	1.11525	2.94199	64.0127	930.734	0.305443	1.97105	16.9982	39.7937	0.322445	0.0535141	0.0223899	24.6601	172.819	1.29188	3.28166	0.665685	0.76612	0.01	0.00453979	0.524443	0.01	0.0362023	99.0113	3.13285	2.52432	0.503182
13906-0121	KE2_18_C11	KE2_SL_18	35.073	0.96203	1880.06	Wehoya	Trans-Nzoia	Kenya	Green leafy vegetables	Saga		0.799798	0.0447957	26.8691	42.8037	5588.48	1082.52	876.256	5080.61	4316.27	61311.3	13024.4	40.0235	0.988157	1.61305	68.6445	845.991	0.368506	1.94147	16.4371	43.8224	0.303343	0.0521957	0.0171918	44.0685	95.3062	0.77823	1.90956	0.57359	1.4725	0.01	0.0574093	0.30395	0.01	0.0324376	64.6103	1.59924	2.27236	0.316314
13906-0122	KE2_18_C12	KE2_SL_18	35.073	0.96203	1880.06	Wehoya	Trans-Nzoia	Kenya	Fruit	Guava		0.1	0.01	6.1491	10.5	739.649	3	17	1365.88	898.604	15490.2	402.44	0.45	0.015	0.457433	5.38807	14.2291	0.0457217	0.475635	66.2084	11.4942	0.0035	0.005	0.005	25.328	3.13252	0.0220147	0.15	0.00357287	0.165664	0.01	0.0015	4.47352	0.01	0.002	2.82073	0.0672503	0.00875994	0.00843012
13906-0123	KE2_18_C13	KE2_SL_18	35.073	0.96203	1880.06	Wehoya	Trans-Nzoia	Kenya	Fruit	Avocado		0.1	0.01	36.67	10.5	1375.92	11.676	76.9446	2205.68	1254.13	23134.2	292.064	1.15107	0.015	0.242257	9.94454	44.6666	0.165797	5.96168	17.8658	20.8737	0.0035	0.005	0.0323059	35.0314	3.77104	0.00483132	0.15	0.00348813	0.0452982	0.01	0.0235825	0.252739	0.01	0.00669145	1.65216	0.0152867	0.00730117	0.00290902
13906-0124	KE2_19_C01	KE2_SL_19	35.101	0.91242	1767.91	Kaptien	Trans-Nzoia	Kenya	M	Maize		0.1	0.01	2	10.5	767.672	3	17	2131.89	916.478	2532.33	13	0.45	0.015	0.28916	1.85486	16.7971	0.00899744	0.41891	28.2417	19.5204	0.0035	0.005	0.0124944	2.37471	0.30437	0.0015	0.15	0.0015	0.41516	0.01	0.0015	0.599162	0.01	0.002	0.5	0.002	0.0025	0.001
13906-0125	KE2_19_C02	KE2_SL_19	35.101	0.91242	1767.91	Kaptien	Trans-Nzoia	Kenya	Green leafy vegetables	Pumpkin leaves		0.1	0.01	22.1244	69.5262	3970.03	162.067	1020.51	8117.5	3524.81	34731	4737.98	7.76171	0.166461	0.792831	22.7417	200.702	0.0807593	1.25501	24.8432	52.626	0.0457402	0.005	0.0172924	33.1583	36.6974	0.303288	0.498154	0.108714	2.30132	0.01	0.00520594	1.12701	0.01	0.00818205	12.5854	1.07293	0.548976	0.128133
13906-0126	KE2_19_C03	KE2_SL_19	35.101	0.91242	1767.91	Kaptien	Trans-Nzoia	Kenya	Green leafy vegetables	Sukuma wiki		0.1	0.01	33.6227	218.91	8132.98	131.812	194.397	4844.5	10260.7	40667.1	40824.1	6.08044	0.156608	1.08902	21.9048	153.954	0.0470574	0.612565	24.7341	30.13	0.048677	0.0152312	0.0104794	26.9333	427.788	0.0820847	0.346019	0.0796009	3.12189	0.01	0.0236855	1.5398	0.01	0.00727372	101.515	0.197606	0.232121	0.0360534
13906-0127	KE2_19_C04	KE2_SL_19	35.101	0.91242	1767.91	Kaptien	Trans-Nzoia	Kenya	Green leafy vegetables	Saga		0.653663	0.01	22.3105	163.844	4588.02	430.375	454.089	7709.43	4466.92	54714.1	8976.26	15.9792	0.410848	0.984517	38.3025	347.35	0.100116	0.741866	15.1303	38.7105	0.0996145	0.0228823	0.017096	21.4744	79.0532	0.734111	0.827468	0.213431	1.65455	0.01	0.08451	0.471754	0.01	0.0135221	36.5995	0.595562	0.564216	0.108559
13906-0128	KE2_19_C05	KE2_SL_19	35.101	0.91242	1767.91	Kaptien	Trans-Nzoia	Kenya	Fruit	Avocado		0.1	0.01	18.1445	10.5	1406.18	6.49556	17	2074.16	1135.42	20440	389.154	0.45	0.015	0.219558	5.5876	29.2369	0.00999574	3.21958	9.99925	24.1852	0.0035	0.005	0.005	11.2661	4.62396	0.00385753	0.15	0.00502156	0.01	0.01	0.0160727	0.144157	0.01	0.002	1.31871	0.0108652	0.0117965	0.001
13906-0129	KE2_20_C01	KE2_SL_20	35.0955	0.8916	1885.05	Kapkoi Sisal (Makhele)	Trans-Nzoia	Kenya	Maize	Maize		0.1	0.01	2	10.5	761.908	6.74553	17	1980.99	1037.1	2722.44	52.384	0.45	0.015	0.218997	3.49245	14.4529	0.0117506	0.221312	1.67107	15.2277	0.0035	0.005	0.005	2.70258	0.583861	0.0015	0.15	0.0015	0.244728	0.01	0.0015	0.045	0.01	0.002	0.5	0.00539254	0.00942449	0.001
13906-0130	KE2_20_C02	KE2_SL_20	35.0955	0.8916	1885.05	Kapkoi Sisal (Makhele)	Trans-Nzoia	Kenya	Pulses	Beans		0.1	0.01	10.0314	10.5	1730.96	24.1231	45.9872	4488.44	2365.28	14403	793.301	1.0871	0.015	0.951941	18.3185	78.105	0.190745	1.55568	68.6245	31.5984	0.00822255	0.005	0.0131	13.0147	8.56083	0.015002	0.15	0.011395	1.15327	0.01	0.0015	2.40875	0.01	0.002	7.45843	0.0215467	0.0323662	0.00498435
13906-0131	KE2_20_C03	KE2_SL_20	35.0955	0.8916	1885.05	Kapkoi Sisal (Makhele)	Trans-Nzoia	Kenya	Green leafy vegetables	Sukuma wiki		0.1	0.01	29.4842	1362.7	5979.93	171.003	248.326	4991.04	12171.6	62132.6	18568.8	6.19248	0.148542	0.81076	35.5506	159.445	0.0679234	0.444419	15.9883	27.1554	0.0452104	0.0232769	0.0190409	52.9473	173.508	0.0833331	0.433073	0.10496	7.65826	0.01	0.0387075	1.52058	0.01	0.0263131	34.5358	0.148925	0.266705	0.0307679
13906-0132	KE2_20_C04	KE2_SL_20	35.0955	0.8916	1885.05	Kapkoi Sisal (Makhele)	Trans-Nzoia	Kenya	Green leafy vegetables	Pumpkin leaves		0.1	0.01	47.1706	88.314	6862.49	386.91	1312.77	8453.47	4622.59	38105.3	8089.23	13.101	0.314712	1.19378	35.1217	320.592	0.342825	1.04267	24.7797	53.9812	0.0968805	0.0250533	0.0237554	33.4138	72.2704	0.33504	0.830369	0.204	7.42486	0.01	0.0273473	3.11079	0.01	0.0305635	13.6731	1.00084	0.653243	0.147728
13906-0133	KE2_20_C05	KE2_SL_20	35.0955	0.8916	1885.05	Kapkoi Sisal (Makhele)	Trans-Nzoia	Kenya	Green leafy vegetables	Saga		0.1	0.0267848	27.5173	64.8889	5231.62	592.197	642.556	5461.55	4552.58	62292.5	6431.29	25.3505	0.464067	1.67355	30.6005	399.378	0.165588	1.00281	50.0425	45.9714	0.127035	0.0335723	0.0213061	37.4276	45.2325	0.272822	2.52185	0.35961	2.82991	0.01	0.0518789	8.88772	0.01	0.0309395	8.76646	0.504907	0.90625	0.110486
13906-0134	KE2_20_C06	KE2_SL_20	35.0955	0.8916	1885.05	Kapkoi Sisal (Makhele)	Trans-Nzoia	Kenya	Green leafy vegetables	Nderema		0.1	0.01	28.8479	451.84	7974.26	522.754	619.661	8067.1	4565.95	96852.8	12499.2	20.1068	0.475147	1.94568	96.3936	396.385	0.43648	1.48365	86.7039	44.8464	0.154458	0.0227764	0.0231137	59.42	110.736	0.302901	1.2215	0.311982	1.68605	0.01	0.0229407	7.32004	0.01	0.0318751	23.561	0.601467	0.947647	0.120252
13906-0135	KE2_20_C07	KE2_SL_20	35.0955	0.8916	1885.05	Kapkoi Sisal (Makhele)	Trans-Nzoia	Kenya	Fruit	Avocado		0.1	0.01	24.8005	22.3943	1557.03	3	69.3103	1579.99	1179.93	18584.7	376.394	0.45	0.015	0.537103	15.6744	34.2824	0.286523	4.21167	18.5594	13.9015	0.0035	0.005	0.0103265	26.7646	3.02641	0.004724	0.15	0.0015	0.879998	0.01	0.0190413	0.186194	0.01	0.0184581	0.5	0.00584199	0.00524918	0.001
13906-0136	KE2_21_C01	KE2_SL_21	35.0892	0.88432	1849.84	Kapkoi Sisal (Makhele)	Trans-Nzoia	Kenya	Maize	Maize		0.1	0.01	2	10.5	865.094	24.8719	17	2089.34	989.197	2741.9	59.3544	0.45	0.015	0.373237	4.01453	26.302	0.0184862	0.323205	1.45893	16.8931	0.0035	0.005	0.005	3.35614	0.4977	0.0162042	0.15	0.0115393	0.414954	0.01	0.0015	0.045	0.01	0.002	0.5	0.0291725	0.0529695	0.00639163
13906-0137	KE2_21_C02	KE2_SL_21	35.0892	0.88432	1849.84	Kapkoi Sisal (Makhele)	Trans-Nzoia	Kenya	Green leafy vegetables	Pumpkin leaves		0.1	0.0311791	19.3484	168.183	3668.47	669.604	745.253	4728.41	2608.57	49711.5	8190.28	15.8335	0.587567	1.06775	36.3485	469.558	0.232886	1.63167	20.9319	35.5884	0.19042	0.0224235	0.0247859	31.6117	85.7492	0.913204	0.15	0.347255	0.542704	0.0425825	0.0166359	0.045	0.01	0.0382151	88.0295	2.66808	1.58645	0.380056
13906-0138	KE2_21_C03	KE2_SL_21	35.0892	0.88432	1849.84	Kapkoi Sisal (Makhele)	Trans-Nzoia	Kenya	Green leafy vegetables	Saga		0.476136	0.051235	21.4083	1456.27	4617.62	1466.89	1424.58	5985.59	5809.97	40565.1	18683	50.6469	1.23755	3.53214	69.2018	1038.78	0.385151	1.8587	96.0303	56.6296	0.401078	0.0925435	0.0210827	31.3202	121.015	0.981339	4.46506	1.01923	3.75508	0.01	0.116519	8.95078	0.029839	0.0717382	67.4204	1.90051	3.08734	0.375108
13906-0139	KE2_21_C04	KE2_SL_21	35.0892	0.88432	1849.84	Kapkoi Sisal (Makhele)	Trans-Nzoia	Kenya	Green leafy vegetables	Sukuma wiki		0.1	0.02232	17.874	155.259	5773.77	233.756	278.5	4052.98	2901.31	38444.9	28663.2	8.55374	0.226339	1.83052	56.7971	216.722	0.12191	1.14116	24.8959	99.9407	0.0526414	0.0168082	0.0283778	41.6624	273.342	1.13103	0.715525	0.162105	1.89557	0.01	0.0491393	1.41048	0.01	0.0224213	250.591	4.2809	1.10519	0.503215
13906-0140	KE2_21_C05	KE2_SL_21	35.0892	0.88432	1849.84	Kapkoi Sisal (Makhele)	Trans-Nzoia	Kenya	Fruit	Avocado		0.1	0.01	13.7076	10.5	1568.73	3	17	1566.53	1279.71	21217.9	279.33	0.45	0.015	0.212903	9.69259	30.0375	0.0740458	5.25749	16.2684	29.645	0.0035	0.005	0.0114526	26.5886	2.66878	0.00697632	0.15	0.00328099	0.0508294	0.01	0.0414279	0.516276	0.01	0.00746196	2.26866	0.0159309	0.0025	0.00254348
13906-0141	KE2_21_C06	KE2_SL_21	35.0892	0.88432	1849.84	Kapkoi Sisal (Makhele)	Trans-Nzoia	Kenya	Fruit	Miro		0.1	0.0220316	28.5606	29.9326	4224.74	211.388	508.771	4258.22	3080.28	30457.1	7988.67	15.5144	0.228105	1.76024	77.9456	256.045	0.143118	2.11495	50.6182	87.0514	0.0440364	0.005	0.0236772	22.8064	64.5812	0.538227	1.57997	0.320027	0.588216	0.01	0.123136	10.1885	0.01	0.0131008	70.5202	1.54218	0.629152	0.203059
13906-0142	KE2_21_C07	KE2_SL_21	35.0892	0.88432	1849.84	Kapkoi Sisal (Makhele)	Trans-Nzoia	Kenya	Green leafy vegetables	Pumpkin		0.1	0.01	12.6427	10.5	1781.01	31.958	424.331	3811.7	1437.65	22944.2	1874.77	1.21507	0.0317851	0.780552	16.115	42.0958	0.165703	2.97801	8.61979	25.9837	0.00954598	0.005	0.0183042	18.5014	16.8305	0.14899	0.15	0.0203953	0.299834	0.01	0.00867167	0.125912	0.01	0.00703959	21.8728	0.803135	0.178418	0.0683313
13906-0143	KE2_21_C08	KE2_SL_21	35.0892	0.88432	1849.84	Kapkoi Sisal (Makhele)	Trans-Nzoia	Kenya	Green leafy vegetables	Saga		1.29401	0.0604948	16.7642	96.7579	5003.16	1500.46	1508.51	5038.73	4023.27	53025.2	13563.6	73.9092	1.30828	3.32963	69.8542	1069.9	0.438116	1.96071	61.9759	72.1403	0.359797	0.0662461	0.0295851	32.6375	106.339	1.16273	9.38117	1.60609	1.05711	0.01	0.168899	10.8444	0.01	0.0742763	96.4465	2.22686	3.14001	0.432249
13906-0144	KE2_21_C09	KE2_SL_21	35.0892	0.88432	1849.84	Kapkoi Sisal (Makhele)	Trans-Nzoia	Kenya	Pulses	Cowpeas		0.231786	0.0230224	28.6374	82.3013	4549.65	433.36	709.363	4133.35	3701.7	48785.7	20592.6	16.6384	0.372342	0.615672	113.431	352.993	0.201135	1.74034	44.7994	429.766	0.0906645	0.0315591	0.0514502	25.3224	188.889	0.500534	1.5971	0.367742	1.31666	0.01	0.169724	4.22627	0.01	0.0209327	140.602	1.18109	1.11205	0.18061
13906-0145	KE2_21_C10	KE2_SL_21	35.0892	0.88432	1849.84	Kapkoi Sisal (Makhele)	Trans-Nzoia	Kenya	Misc	Sugarcane		0.1	0.01	2	10.5	310.374	3	91.1422	163.933	267.196	2699.96	634.854	0.45	0.015	1.747	30.7489	13.1846	0.0253587	0.779333	57.6399	12.4527	0.0035	0.005	0.005	4.55932	5.4113	0.232216	0.15	0.00422127	0.01	0.01	0.013593	5.15471	0.01	0.002	8.82664	0.636894	0.0216187	0.11665
13906-0146	KE2_22_C01	KE2_SL_22	34.9115	0.91979	1840.5	Nabiswa	Trans-Nzoia	Kenya	Maize	Maize		0.1	0.01	2	10.5	758.611	3	17	1624.93	1034.89	2278.91	67.0009	0.45	0.015	0.139616	3.48381	5.5	0.004	0.196755	12.3005	11.5481	0.0035	0.005	0.0169031	14.1231	0.675774	0.0015	0.15	0.0015	0.0292812	0.01	0.0015	0.161684	0.01	0.0123849	0.5	0.00495365	0.0025	0.001
13906-0147	KE2_22_C02	KE2_SL_22	34.9115	0.91979	1840.5	Nabiswa	Trans-Nzoia	Kenya	Fruit	Banana		0.1	0.01	5.61158	10.5	1504.35	3	132.829	1434.3	362.606	15974.6	170.606	0.45	0.015	0.04	29.8236	11.0981	0.004	0.162994	5.80465	7.15868	0.0035	0.005	0.005	19.1865	3.14588	0.00401918	0.15	0.0015	0.0370005	0.01	0.0015	0.141123	0.01	0.002	2.73858	0.00633053	0.0025	0.001
13906-0148	KE2_22_C03	KE2_SL_22	34.9115	0.91979	1840.5	Nabiswa	Trans-Nzoia	Kenya	Fruit	Avocado		0.1	0.01	7.54172	10.5	1730.31	8.27543	89.0283	2185.62	1364.91	25088	574.816	0.45	0.015	0.137185	19.1684	23.3818	0.0519677	3.22657	50.0064	32.7845	0.0035	0.005	0.0119605	35.0233	5.60624	0.0156276	0.15	0.0015	0.0406988	0.01	0.0253953	1.17939	0.01	0.0178562	3.25923	0.0580278	0.0203338	0.00784948
13906-0149	KE2_22_C04	KE2_SL_22	34.9115	0.91979	1840.5	Nabiswa	Trans-Nzoia	Kenya	Green leafy vegetables	Pumpkin leaves		0.1	0.01	37.896	26.4507	7422.96	477.137	1231.74	5891.47	3953.82	42619.6	25290.5	21.6552	0.572138	2.24537	54.6327	490.471	0.168441	1.24673	28.9668	43.2382	0.0912386	0.0140785	0.027676	35.7345	233.161	1.82917	1.41828	0.337167	1.6367	0.01	0.0186811	2.53785	0.01	0.0622539	208.336	6.27853	1.62923	0.78116
13906-0150	KE2_22_C05	KE2_SL_22	34.9115	0.91979	1840.5	Nabiswa	Trans-Nzoia	Kenya	Vegetable	Mrenda		0.779896	0.102904	21.1922	118.776	3876.27	1946.63	1232.96	2415.22	2685.3	29097.6	11238	59.0603	1.41988	1.47065	78.6756	1240.65	0.47725	1.43014	51.2647	78.7618	0.434598	0.0380369	0.168802	22.8257	113.52	4.09277	3.98043	0.958339	0.411131	0.01	0.0261979	4.43945	0.01	0.0960457	128.182	13.4605	5.87685	2.11746
13906-0151	KE2_22_C06	KE2_SL_22	34.9115	0.91979	1840.5	Nabiswa	Trans-Nzoia	Kenya	Fruit	Miro		0.1	0.01	26.1256	68.0172	4353.23	327.665	163.431	3536.37	3315.25	27675.8	7741.01	8.94704	0.256147	0.606946	83.5513	292.682	0.211473	1.30926	17.6877	41.4782	0.0750422	0.005	0.0226998	52.4326	73.7579	0.837477	0.65557	0.14336	0.154114	0.01	0.0693778	0.207201	0.01	0.0315204	85.9219	2.9975	1.47095	0.442976
13906-0152	KE2_22_C07	KE2_SL_22	34.9115	0.91979	1840.5	Nabiswa	Trans-Nzoia	Kenya	Pulses	Cowpeas		0.26046	0.0700458	24.553	144.636	3399.58	626.988	759.132	1749.06	1985.67	21090.7	11425.7	20.4163	0.486376	1.58805	204.15	461.115	0.393168	1.35966	50.9334	104.375	0.0035	0.005	0.0625368	33.3035	134.842	11.2395	1.41725	0.327006	0.0794583	0.01	0.0116727	4.38439	0.01	0.0367523	152.248	23.4223	2.86046	3.38294
13906-0153	KE2_23_C01	KE2_SL_23	34.9135	0.9348	1813.4	Nabiswa	Trans-Nzoia	Kenya	Maize	Maize		0.1	0.01	2	10.5	731.672	17.3074	17	1863.88	1144.22	2586.4	49.3183	0.45	0.015	0.468107	3.73294	20.0526	0.0132515	0.289437	48.2655	12.5405	0.0035	0.005	0.005	7.14735	0.399808	0.00955214	0.15	0.00321793	0.0514903	0.01	0.0015	0.419565	0.01	0.00447468	0.5	0.0229113	0.0363385	0.00451113
13906-0154	KE2_23_C02	KE2_SL_23	34.9135	0.9348	1813.4	Nabiswa	Trans-Nzoia	Kenya	Green leafy vegetables	Pumpkin leaves		0.204512	0.0526189	27.1594	124.056	6402.39	725.233	1115.91	11785.1	4713.86	54776.2	10524.5	23.3218	0.628416	1.64774	37.1549	551.016	0.255731	1.32547	59.711	63.495	0.181566	0.0159845	0.019252	56.8139	80.309	0.459791	1.55286	0.312524	2.50312	0.01	0.0110736	4.90557	0.01	0.0391372	35.8879	1.23531	1.56417	0.245229
13906-0155	KE2_23_C03	KE2_SL_23	34.9135	0.9348	1813.4	Nabiswa	Trans-Nzoia	Kenya	Green leafy vegetables	Sarat		0.1	0.01	18.0898	2313.45	5106.86	195.225	239.73	5460	8126.04	43323.9	23893.5	5.83778	0.181469	1.17402	948.355	198.471	0.753162	0.794152	81.2267	153.73	0.0742422	0.0121101	0.0465933	35.5309	202.151	0.268303	0.15	0.0586705	0.880745	0.01	0.144321	2.09663	0.01	0.0151408	125.61	0.939622	0.660285	0.133095
13906-0156	KE2_23_C04	KE2_SL_23	34.9135	0.9348	1813.4	Nabiswa	Trans-Nzoia	Kenya	Fruit	Miro		0.1	0.01	29.9438	233.924	4439.39	328.088	226.994	6541.13	6843.14	31268.8	13138	9.78827	0.282937	0.67603	239.689	333.994	0.529381	1.04518	44.1154	91.8713	0.0677958	0.005	0.038766	26.1977	105.511	0.582421	0.496933	0.172417	1.17799	0.01	0.181159	1.91291	0.01	0.0238289	90.4852	2.32401	1.30785	0.323232
[truncated: 1,065 more rows]
[truncated: 79 more columns]

## Sheet: Supp. Table_4
Supplementary Table 4: Number of individual crop samples and summary by Food Group for each country.
[truncated: 87 more rows]

## Sheet: Supp. Table_5
Supplementary Table 5. Food item, fitted USDA item (USDA-ARS, 2013), moisture content, food supply data from Food Balance Sheets for Tanzania (Lukmanji et al. 2008) and Kenya (FAO 2013)
[truncated: 97 more rows]

[truncated: 10 more sheets: Supp. Table_6, Supp. Table_7, Supp. Table_8, Supp. Table_9, Supp. Table_10, Supp. Table_11, Supp. Table_12, Supp. Table_13, Supp. Table_14, Supp. Table_15]
